# Supplementary material for: A Splice Region Variant in LDLR Lowers Non-high Density Lipoprotein Cholesterol and Protects against Coronary Artery Disease
Source: PLoS Genet. 2015 Sep 1;11(9):e1005379. doi: 10.1371/journal.pgen.1005379 (PMC4556698; doi:10.1371/journal.pgen.1005379)
Supplement: S1 Table — Column descriptions: Amin: Minor allele; Amaj: major allele; MAF: minor allele frequency as percentage; Info: imputation information; coding gene, coding effect and coding change correspond to gene symbol, consequence of mutation and HGVSp annotation, respectively (based on Ensembl' s Variant Effect Predictor (VEP)). (XLSX) [file pgen.1005379.s008.xlsx]

## Sheet: LDLR_nonHDL_associations
S1 Table: Associations of sequence variants in a 1Mb region centered on LDLR (chr19:10,599,187-11,559,187 (NCBI build36/hg18)) with non-HDL-C levels in 119,146 Icelanders. Shown are results with P<0.05.
Column descriptions: Amin: Minor allele; Amaj: major allele; MAF: minor allele frequency as percentage; Info: imputation information; coding_gene, coding_effect and coding_change correspond to gene symbol, consequence of mutation and HGVSp annotation, respectively (based on Ensembl' s Variant Effect Predictor (VEP)).
marker	Chrom	Pos [hg18]	Amin	Amaj	MAF [%]	Info	coding_gene	coding_effect	coding_change	P-value	β(Amin) [SD]
rs17248720	chr19	11059187	T	C	8.84	0.99	LDLR	upstream_gene_variant	-	2.6e-72	-0.195
chr19:11063194:I	chr19	11063194	G	GC	8.88	0.99	LDLR	intron_variant	-	3.3e-72	-0.195
chr19:11062988:I	chr19	11062988	G	GT	8.88	0.99	LDLR	intron_variant	-	3.6e-72	-0.195
rs6511720	chr19	11063306	T	G	8.88	0.99	LDLR	intron_variant	-	3.7e-72	-0.195
rs8106503	chr19	11057886	C	T	8.84	0.99	LDLR	upstream_gene_variant	-	4e-72	-0.195
rs73015024	chr19	11058598	T	G	8.75	0.99	LDLR	upstream_gene_variant	-	5.4e-72	-0.196
rs17248727	chr19	11059502	C	T	8.85	0.99	LDLR	upstream_gene_variant	-	8.7e-72	-0.194
chr19:11057356:I	chr19	11057356	A	AC	8.85	0.99	LDLR	upstream_gene_variant	-	9.7e-72	-0.194
rs12151108	chr19	11058261	A	G	8.85	0.99	LDLR	upstream_gene_variant	-	9.8e-72	-0.194
rs75124224	chr19	11058750	GA	G	8.87	0.99	LDLR	upstream_gene_variant	-	1.1e-71	-0.194
rs113722226	chr19	11050272	C	T	8.83	0.99	-	-	-	1.1e-71	-0.194
chr19:11050047:I	chr19	11050047	T	TA	8.78	0.99	-	-	-	1.6e-71	-0.195
rs112736558	chr19	11048422	C	T	8.65	0.99	-	-	-	1.9e-71	-0.196
rs73015021	chr19	11053915	G	A	8.88	1	-	-	-	2.1e-71	-0.193
chr19:11050298:I	chr19	11050298	C	CG	8.83	0.99	-	-	-	2.2e-71	-0.194
chr19:11049313:I	chr19	11049313	CTTTA	C	8.88	0.99	-	-	-	2.3e-71	-0.193
rs10412048	chr19	11054949	G	A	8.87	1	-	-	-	2.4e-71	-0.193
rs77140532	chr19	11053831	G	A	8.88	1	-	-	-	2.4e-71	-0.193
rs139853365	chr19	11051556	C	T	8.86	1	-	-	-	2.5e-71	-0.193
rs143020224	chr19	11048324	G	C	8.84	0.99	-	-	-	2.6e-71	-0.194
rs112552009	chr19	11054091	G	T	8.86	1	-	-	-	2.7e-71	-0.193
rs138175288	chr19	11050980	A	C	8.86	1	-	-	-	2.8e-71	-0.193
rs112107114	chr19	11051074	A	G	8.87	1	-	-	-	2.8e-71	-0.193
rs145960625	chr19	11051549	A	G	8.83	0.99	-	-	-	3e-71	-0.194
rs114821903	chr19	11050937	A	T	8.86	1	-	-	-	3.1e-71	-0.193
rs56125973	chr19	11049164	C	T	8.87	1	-	-	-	3.2e-71	-0.193
rs73015011	chr19	11050764	C	T	8.87	1	-	-	-	3.3e-71	-0.193
rs10402112	chr19	11052677	A	T	8.87	1	-	-	-	3.9e-71	-0.193
rs111989435	chr19	11048611	G	A	8.87	1	-	-	-	4.1e-71	-0.193
rs73015013	chr19	11051873	T	C	8.87	1	-	-	-	4.1e-71	-0.193
rs73015016	chr19	11052300	A	G	8.87	1	-	-	-	4.1e-71	-0.193
rs61194703	chr19	11053193	T	A	8.87	1	-	-	-	4.3e-71	-0.193
rs73015020	chr19	11053550	A	G	8.87	1	-	-	-	4.5e-71	-0.193
rs12984881	chr19	11050362	TA	T	8.84	0.99	-	-	-	4.9e-71	-0.193
rs55791371	chr19	11049153	C	A	8.86	1	-	-	-	5.9e-71	-0.193
rs144826254	chr19	11048358	G	T	8.85	1	-	-	-	6e-71	-0.193
rs55997232	chr19	11049117	T	C	8.86	1	-	-	-	6.1e-71	-0.193
rs115594766	chr19	11051110	G	A	8.84	1	-	-	-	6.1e-71	-0.193
rs142158911	chr19	11051534	A	G	8.85	0.99	-	-	-	6.4e-71	-0.193
rs142130958	chr19	11051652	A	G	8.87	1	-	-	-	6.4e-71	-0.193
rs112032422	chr19	11051292	C	T	8.86	1	-	-	-	6.5e-71	-0.193
rs56289821	chr19	11049247	A	G	8.86	1	-	-	-	7.8e-71	-0.193
rs118068660	chr19	11051544	T	C	8.84	0.99	-	-	-	8e-71	-0.193
rs138294113	chr19	11052729	T	C	8.86	1	-	-	-	8.2e-71	-0.193
rs77265569	chr19	11051481	T	G	8.9	0.99	-	-	-	8.9e-71	-0.193
rs112898275	chr19	11049850	C	T	8.82	0.99	-	-	-	9.3e-71	-0.193
rs148898583	chr19	11050205	G	C	8.83	0.99	-	-	-	1.1e-70	-0.193
chr19:11052201:I	chr19	11052201	AG	A	8.86	1	-	-	-	1.4e-70	-0.192
rs114846969	chr19	11052197	A	G	8.86	1	-	-	-	1.5e-70	-0.192
chr19:11050366:I	chr19	11050366	CAG	C	8.83	0.99	-	-	-	2.7e-70	-0.193
chr19:11049974:I	chr19	11049974	A	AC	8.55	0.98	-	-	-	5.5e-70	-0.197
chr19:11049544:0:C	chr19	11049544	C	!C	9.73	0.96	-	-	-	1.1e-68	-0.185
chr19:11051457:0:G	chr19	11051457	G	!G	8.75	0.98	-	-	-	1.8e-68	-0.192
chr19:11057651:0:ATTTTTTT	chr19	11057651	ATTTTTTT	!ATTTTTTT	10.47	0.91	LDLR	upstream_gene_variant	-	4.8e-64	-0.177
rs72658867	chr19	11092203	A	G	2.22	0.98	LDLR	splice_region_variant	-	5.2e-63	-0.355
rs17248783	chr19	11071314	A	G	9.62	0.99	LDLR	intron_variant	-	6.1e-59	-0.169
rs17248776	chr19	11071254	C	G	9.62	0.99	LDLR	intron_variant	-	6.2e-59	-0.169
rs17248769	chr19	11070576	A	G	9.62	0.99	LDLR	intron_variant	-	6.3e-59	-0.169
rs73015033	chr19	11070629	A	G	9.62	0.99	LDLR	intron_variant	-	7e-59	-0.169
rs73015034	chr19	11070722	A	C	9.62	0.99	LDLR	intron_variant	-	7.3e-59	-0.169
chr19:11070669:I	chr19	11070669	C	CA	9.62	0.99	LDLR	intron_variant	-	7.4e-59	-0.169
rs112374545	chr19	11049899	T	C	8.56	0.95	-	-	-	7.4e-59	-0.182
rs2228671	chr19	11071912	T	C	9.63	0.99	LDLR	synonymous_variant	NM_000527.4:c.81C>T(p.=),NM_001195798.1:c.81C>T(p.=),NM_001195799.1:c.81C>T(p.=),NM_001195800.1:c.81...	8.5e-59	-0.169
rs117423069	chr19	11068777	T	C	9.61	0.99	LDLR	intron_variant	-	9e-59	-0.169
chr19:11070757:I	chr19	11070757	CCAAA	C	9.63	0.99	LDLR	intron_variant	-	9.8e-59	-0.169
rs17242381	chr19	11067729	C	T	9.61	0.99	LDLR	intron_variant	-	1.2e-58	-0.169
rs74857287	chr19	11070764	T	C	9.61	0.99	LDLR	intron_variant	-	1.4e-58	-0.169
rs17242395	chr19	11067969	A	G	9.61	0.99	LDLR	intron_variant	-	1.4e-58	-0.169
chr19:11050046:I	chr19	11050046	T	TTA	6.43	0.92	-	-	-	1e-54	-0.204
rs180760728	chr19	11080281	C	T	1.99	0.98	LDLR	intron_variant	-	4.8e-54	-0.347
chr19:11068744:0:C	chr19	11068744	C	!C	9.24	0.96	LDLR	intron_variant	-	7.6e-54	-0.167
rs73013176	chr19	11008526	C	T	2.37	1	SMARCA4	intron_variant	-	3.3e-41	-0.273
rs10423733	chr19	11046919	C	T	13.64	1	-	-	-	3.3e-40	-0.119
rs10407219	chr19	11050327	C	A	13.62	1	-	-	-	3.5e-40	-0.119
rs9305019	chr19	11047412	T	C	13.61	1	-	-	-	5.1e-40	-0.118
rs9305020	chr19	11047711	C	T	13.7	1	-	-	-	6.4e-40	-0.118
chr19:11046266:0:A	chr19	11046266	A	!A	14	0.99	-	-	-	6e-39	-0.116
rs59716766	chr19	11054065	C	T	15.98	1	-	-	-	6.3e-39	-0.109
rs11668477	chr19	11056030	G	A	15.99	1	-	-	-	6.9e-39	-0.109
rs10401845	chr19	11052536	C	T	15.97	0.99	-	-	-	8.9e-39	-0.109
rs8111962	chr19	10776324	T	A	15.24	1	DNM2	intron_variant	-	7e-38	-0.109
rs11881156	chr19	10811125	T	C	13.87	1	TMED1	upstream_gene_variant	-	9.1e-38	-0.113
rs17001002	chr19	10809031	A	G	13.87	1	TMED1	upstream_gene_variant	-	9.5e-38	-0.113
rs2287029	chr19	10777684	T	C	15.21	1	DNM2	intron_variant	-	9.6e-38	-0.109
rs73007599	chr19	10807416	T	C	13.87	1	TMED1	intron_variant	-	9.6e-38	-0.113
rs1109375	chr19	10775719	G	C	15.07	1	DNM2	intron_variant	-	1.9e-36	-0.108
rs73007593	chr19	10803872	G	!G	5.57	0.99	DNM2,TMED1	downstream_gene_variant	-	5.9e-36	-0.168
rs142213240	chr19	10833474	C	G	3.89	0.99	C19orf38	intron_variant	-	2e-35	-0.197
rs17850995	chr19	10895039	A	T	4.59	0.99	YIPF2	synonymous_variant	NM_024029.3:c.879A>T(p.=)	2.9e-35	-0.182
rs117159625	chr19	10787952	T	C	4.59	0.99	DNM2	intron_variant	-	1e-34	-0.181
rs149855882	chr19	10813958	G	A	14.67	1	-	-	-	1.2e-34	-0.106
rs140493437	chr19	10812384	A	G	14.66	1	TMED1	upstream_gene_variant	-	1.2e-34	-0.106
chr19:11106071:I	chr19	11106071	GGAGT	G	5.88	0.99	LDLR	downstream_gene_variant	-	1.2e-34	-0.16
rs8102912	chr19	11066975	A	G	16.29	0.99	LDLR	intron_variant	-	1.4e-34	-0.102
rs2569559	chr19	11075533	G	T	16.57	0.99	LDLR	intron_variant	-	1.8e-31	-0.096
rs12985460	chr19	11073470	A	T	16.56	0.99	LDLR	intron_variant	-	3.6e-31	-0.096
rs8110695	chr19	11067530	A	T	16.52	0.99	LDLR	intron_variant	-	4.3e-31	-0.096
rs67337506	chr19	11068982	C	T	16.53	0.99	LDLR	intron_variant	-	6.7e-31	-0.096
rs1010679	chr19	11068102	C	T	16.53	0.99	LDLR	intron_variant	-	8.6e-31	-0.095
chr19:11144163:S	chr19	11144163	A	T	0.9	0.95	KANK2	intron_variant	-	2.8e-30	-0.387
chr19:10817823:S	chr19	10817823	G	A	0.81	0.99	C19orf38	upstream_gene_variant	-	3.3e-30	-0.397
chr19:10756095:S	chr19	10756095	T	C	0.82	1	DNM2	intron_variant	-	5.3e-30	-0.391
chr19:10878537:0:C	chr19	10878537	C	!C	8.86	0.94	CARM1	intron_variant	-	9.9e-30	-0.125
rs11881315	chr19	10770953	T	C	16.18	1	DNM2	intron_variant	-	4e-29	-0.093
rs73007575	chr19	10769701	C	T	16.17	1	DNM2	intron_variant	-	1.4e-28	-0.092
rs76186695	chr19	10769623	T	G	16.17	1	DNM2	intron_variant	-	1.9e-28	-0.092
rs11880613	chr19	10764972	A	G	16.19	1	DNM2	intron_variant	-	2e-28	-0.092
chr19:10644505:I	chr19	10644505	C	CT	1.03	0.99	ILF3	intron_variant	-	3.2e-25	-0.317
rs190044264	chr19	10838761	T	C	0.06	0.94	C19orf38	intron_variant	-	6.1e-24	1.195
chr19:10939835:S	chr19	10939835	C	T	0.06	0.95	SMARCA4	intron_variant	-	6.5e-24	1.192
rs117786851	chr19	10762440	A	G	15.49	1	DNM2	intron_variant	-	6.6e-24	-0.085
chr19:11077278:S	chr19	11077278	C	T	0.06	0.95	LDLR	splice_donor_variant	-	1.2e-23	1.178
chr19:10679512:1:GT	chr19	10679512	!GT	GT	10.2	0.97	QTRT1	intron_variant	-	2.2e-23	-0.102
rs112682128	chr19	11492080	A	G	3.11	0.96	ECSIT	intron_variant	-	3.1e-22	-0.175
rs73015007	chr19	11044837	A	G	21.42	1	-	-	-	3.1e-21	-0.071
rs73013166	chr19	10987160	C	T	4.31	0.99	SMARCA4	intron_variant	-	7.3e-21	-0.142
rs1109376	chr19	10775829	A	G	21.56	1	DNM2	intron_variant	-	1.2e-20	-0.069
rs73013159	chr19	10983710	T	G	4.27	0.99	SMARCA4	intron_variant	-	1.3e-20	-0.142
rs17265047	chr19	10774354	G	C	21.48	1	DNM2	intron_variant	-	1.4e-20	-0.069
rs12052200	chr19	11020076	A	G	32.23	0.99	SMARCA4	intron_variant	-	2.3e-20	-0.061
rs113113862	chr19	11044577	A	G	21.93	1	-	-	-	3.2e-20	-0.068
rs3786728	chr19	11029038	G	A	21.3	1	SMARCA4	intron_variant	-	7.4e-20	-0.068
rs12609863	chr19	11028219	T	C	21.33	1	SMARCA4	intron_variant	-	8.4e-20	-0.068
rs58707334	chr19	10794022	C	T	22.35	1	DNM2	intron_variant	-	9.2e-20	-0.067
rs73013198	chr19	11035742	T	C	21.35	1	SMARCA4	downstream_gene_variant	-	9.3e-20	-0.068
rs73013202	chr19	11040709	G	C	21.36	1	-	-	-	1e-19	-0.068
rs112186070	chr19	11029261	T	C	21.36	1	SMARCA4	intron_variant	-	1e-19	-0.068
rs1122608	chr19	11024601	T	G	21.37	1	SMARCA4	intron_variant	-	1.1e-19	-0.068
rs12609500	chr19	11034928	T	C	21.36	1	SMARCA4	downstream_gene_variant	-	1.1e-19	-0.068
rs67417605	chr19	10795823	C	T	22.34	1	DNM2	intron_variant	-	1.1e-19	-0.067
chr19:11119605:I	chr19	11119605	A	AAG	40.52	0.95	SPC24	intron_variant	-	1.4e-19	-0.058
rs112369586	chr19	11025460	A	G	21.31	1	SMARCA4	intron_variant	-	1.4e-19	-0.068
rs3786722	chr19	11022537	A	C	21.35	0.99	SMARCA4	intron_variant	-	1.6e-19	-0.068
rs2229920	chr19	10800792	C	T	22.57	1	DNM2	synonymous_variant	NM_001005360.2:c.2139T>C(p.=),NM_001005361.2:c.2139T>C(p.=),NM_001005362.2:c.2127T>C(p.=),NM_0011907...	2e-19	-0.066
rs12052201	chr19	11020096	T	G	21.36	0.99	SMARCA4	intron_variant	-	2e-19	-0.068
rs11085748	chr19	10788540	C	T	22.39	1	DNM2	intron_variant	-	2.2e-19	-0.066
rs12052058	chr19	11020525	T	G	21.36	0.99	SMARCA4	intron_variant	-	2.3e-19	-0.067
chr19:10799960:I	chr19	10799960	AAAAT	A	22.5	1	DNM2	intron_variant	-	2.5e-19	-0.066
rs137997705	chr19	11213632	A	G	1.81	0.95	DOCK6	intron_variant	-	2.9e-19	-0.213
rs12463055	chr19	10778442	C	G	22.36	1	DNM2	intron_variant	-	3e-19	-0.066
rs8108854	chr19	10776031	G	A	22.41	1	DNM2	intron_variant	-	3.1e-19	-0.066
rs3826804	chr19	10776925	G	A	22.47	1	DNM2	intron_variant	-	4.2e-19	-0.065
rs140808844	chr19	11012059	G	A	4.78	0.99	SMARCA4	intron_variant	-	4.4e-19	-0.129
rs55948246	chr19	11020889	C	T	21.32	0.99	SMARCA4	intron_variant	-	4.7e-19	-0.067
chr19:10789493:I	chr19	10789493	G	GCGCG	21.95	0.99	DNM2	intron_variant	-	6.8e-19	-0.066
rs12611335	chr19	10805040	G	!G	21.04	1	TMED1	intron_variant	-	8.4e-19	-0.066
rs11669655	chr19	10814038	G	A	21	1	-	-	-	8.6e-19	-0.066
rs11671996	chr19	10816089	AAG	!AAG	21.07	1	C19orf38	upstream_gene_variant	-	9.1e-19	-0.066
rs3760781	chr19	10808522	C	T	21.08	1	TMED1	upstream_gene_variant	-	9.6e-19	-0.066
rs36005568	chr19	10809825	G	A	21.07	1	TMED1	upstream_gene_variant	-	1.1e-18	-0.066
rs59542652	chr19	10812868	G	A	21.11	1	TMED1	upstream_gene_variant	-	1.4e-18	-0.066
chr19:10789492:0:T	chr19	10789492	T	!T	22	0.99	DNM2	intron_variant	-	1.5e-18	-0.065
chr19:11042759:0:ATTATTTATTTATTTATTTATTTAT	chr19	11042759	ATTATTTATTTATTTATTTATTTAT	!ATTATTTATTTATTTATTTATTTAT	19.18	0.96	-	-	-	1.8e-18	-0.069
chr19:11027431:I	chr19	11027431	C	CT	21.91	0.99	SMARCA4	intron_variant	-	2e-18	-0.065
chr19:11119594:0:A	chr19	11119594	A	!A	36.51	0.98	SPC24	intron_variant	-	2.1e-18	-0.056
chr19:10786359:I	chr19	10786359	T	TA	20.76	0.99	DNM2	intron_variant	-	3.2e-18	-0.066
rs11085747	chr19	10786360	T	A	20.92	1	DNM2	intron_variant	-	4e-18	-0.065
rs35568987	chr19	10913053	T	C	22.06	1	-	-	-	1e-17	-0.063
chr19:10861944:I	chr19	10861944	T	TG	19.93	0.95	CARM1	intron_variant	-	1.2e-17	-0.067
rs112129838	chr19	10906129	G	A	21.98	1	C19orf52	downstream_gene_variant	-	1.3e-17	-0.063
rs35479557	chr19	10905964	C	T	21.97	1	C19orf52	downstream_gene_variant	-	1.3e-17	-0.063
chr19:11029782:0:CAA	chr19	11029782	CAA	!CAA	25.59	0.94	SMARCA4	intron_variant	-	1.4e-17	-0.062
chr19:10913300:0:A	chr19	10913300	A	!A	21.82	0.99	-	-	-	1.4e-17	-0.063
rs7257769	chr19	10913985	A	G	21.98	1	-	-	-	1.5e-17	-0.063
rs34837972	chr19	10908239	A	G	21.94	1	-	-	-	1.5e-17	-0.063
chr19:10906502:0:TAA	chr19	10906502	TAA	!TAA	21.95	1	C19orf52	downstream_gene_variant	-	1.5e-17	-0.063
chr19:11119593:0:A	chr19	11119593	A	!A	36.62	0.99	SPC24	intron_variant	-	1.7e-17	-0.054
rs8101254	chr19	10914375	T	C	21.98	0.99	-	-	-	1.8e-17	-0.063
rs143712536	chr19	10720803	A	G	1.43	0.99	DNM2	intron_variant	-	2e-17	-0.222
rs35887384	chr19	10905365	T	C	21.99	0.99	C19orf52	downstream_gene_variant	-	2.2e-17	-0.063
rs74179958	chr19	10902736	T	C	21.99	0.99	YIPF2	upstream_gene_variant	-	2.4e-17	-0.063
rs34677258	chr19	10908400	G	A	21.91	1	-	-	-	2.5e-17	-0.063
chr19:10861936:0:GTT	chr19	10861936	GTT	!GTT	21.55	0.99	CARM1	intron_variant	-	2.5e-17	-0.063
chr19:11119584:0:C	chr19	11119584	C	!C	36.78	0.98	SPC24	intron_variant	-	2.5e-17	-0.054
rs4804142	chr19	10865230	A	G	21.83	1	CARM1	intron_variant	-	2.6e-17	-0.063
rs4804547	chr19	10890736	A	G	21.85	1	CARM1	intron_variant	-	2.6e-17	-0.063
rs2288842	chr19	10892464	G	C	21.83	1	CARM1	intron_variant	-	2.6e-17	-0.063
rs8106381	chr19	10903743	A	G	22.01	0.99	YIPF2	upstream_gene_variant	-	2.8e-17	-0.063
rs34370923	chr19	10905571	T	C	21.94	1	C19orf52	downstream_gene_variant	-	2.9e-17	-0.063
rs74179956	chr19	10869737	G	T	21.79	1	CARM1	intron_variant	-	2.9e-17	-0.063
rs36045835	chr19	10854295	A	G	21.74	1	CARM1	intron_variant	-	3.2e-17	-0.063
rs12973042	chr19	10825475	C	T	21.78	1	C19orf38	intron_variant	-	3.3e-17	-0.063
rs34264716	chr19	10905832	A	C	22.06	0.99	C19orf52	downstream_gene_variant	-	3.5e-17	-0.062
rs17616105	chr19	10883159	C	T	21.86	1	CARM1	intron_variant	-	3.8e-17	-0.062
chr19:10789497:I	chr19	10789497	G	GCGC	18.91	0.93	DNM2	intron_variant	-	4.1e-17	-0.068
rs9105	chr19	11030514	T	C	6.54	0.99	SMARCA4	synonymous_variant	NM_001128844.1:c.4584C>T(p.=),NM_001128845.1:c.4494C>T(p.=),NM_001128846.1:c.4491C>T(p.=),NM_0011288...	4.4e-17	-0.105
rs12971616	chr19	10875937	T	C	21.83	1	CARM1	intron_variant	-	4.5e-17	-0.062
rs12976693	chr19	10881081	C	T	21.82	1	CARM1	intron_variant	-	4.6e-17	-0.062
rs35991287	chr19	10886432	A	G	21.85	1	CARM1	intron_variant	-	4.8e-17	-0.062
rs73009538	chr19	10857391	T	C	21.82	1	CARM1	intron_variant	-	4.8e-17	-0.062
rs11880628	chr19	10852827	A	G	21.8	1	CARM1	intron_variant	-	4.8e-17	-0.062
chr19:10838933:I	chr19	10838933	TTGATG	T	21.58	0.99	C19orf38	intron_variant	-	4.9e-17	-0.063
rs35734575	chr19	10860137	C	G	21.83	1	CARM1	intron_variant	-	5.2e-17	-0.062
chr19:11021169:S	chr19	11021169	G	T	20.04	0.95	SMARCA4	intron_variant	-	6.1e-17	-0.066
rs12977506	chr19	10853724	A	G	21.85	1	CARM1	intron_variant	-	6.1e-17	-0.062
chr19:10766020:0:CGTGTGTGTGTGTGTGT	chr19	10766020	CGTGTGTGTGTGTGTGT	!CGTGTGTGTGTGTGTGT	8.73	0.93	DNM2	intron_variant	-	6.6e-17	-0.094
chr19:11039728:I	chr19	11039728	A	ATTTTATTTTTTAT	21.51	0.98	-	-	-	8.3e-17	-0.063
chr19:11039739:I	chr19	11039739	T	TATTTTTATTTTTT	21.21	0.98	-	-	-	8.5e-17	-0.063
rs11879571	chr19	10863265	A	C	21.61	1	CARM1	intron_variant	-	9.5e-17	-0.062
chr19:11119604:I	chr19	11119604	A	AAAG	39.45	0.96	SPC24	intron_variant	-	1.2e-16	-0.053
chr19:11122860:I	chr19	11122860	A	AT	37.65	1	SPC24	intron_variant	-	1.2e-16	-0.052
rs4804564	chr19	11019055	C	T	12.85	0.98	SMARCA4	intron_variant	-	1.5e-16	-0.076
rs12979495	chr19	10825632	A	G	21.98	1	C19orf38	intron_variant	-	1.8e-16	-0.061
chr19:10789490:I	chr19	10789490	T	TGTGCGC	18.87	0.94	DNM2	intron_variant	-	1.9e-16	-0.066
chr19:10912044:0:CT	chr19	10912044	CT	!CT	23.92	0.95	-	-	-	2.3e-16	-0.06
chr19:10838935:I	chr19	10838935	CCTCTGATGACTG	C	21.55	0.99	C19orf38	intron_variant	-	2.6e-16	-0.061
rs34944696	chr19	10907671	G	A	22.73	1	-	-	-	2.7e-16	-0.06
chr19:11119606:I	chr19	11119606	A	AG	44.09	0.91	SPC24	intron_variant	-	3.2e-16	-0.053
rs2053065	chr19	10890314	C	T	22.65	1	CARM1	intron_variant	-	3.6e-16	-0.06
rs2304089	chr19	10885986	T	C	22.62	1	CARM1	intron_variant	-	4.1e-16	-0.059
rs4804544	chr19	10862245	G	A	22.66	1	CARM1	intron_variant	-	4.2e-16	-0.059
chr19:10881415:0:AAAACAAAC	chr19	10881415	AAAACAAAC	!AAAACAAAC	22.61	1	CARM1	intron_variant	-	4.8e-16	-0.059
chr19:10861940:I	chr19	10861940	T	TG	22.6	1	CARM1	intron_variant	-	4.9e-16	-0.059
rs35942222	chr19	10902877	G	A	22.72	1	YIPF2	upstream_gene_variant	-	5e-16	-0.059
rs12985197	chr19	10896604	G	A	22.77	1	YIPF2	intron_variant	-	5.5e-16	-0.059
rs34857893	chr19	10870954	T	C	22.65	1	CARM1	intron_variant	-	5.6e-16	-0.059
rs1541595	chr19	10847909	T	C	22.67	1	CARM1	intron_variant	-	5.6e-16	-0.059
chr19:10943181:I	chr19	10943181	T	TTC	21.66	1	SMARCA4	intron_variant	-	5.9e-16	-0.06
rs74180168	chr19	10875257	AT	A	22.66	1	CARM1	intron_variant	-	5.9e-16	-0.059
rs9749050	chr19	10906116	G	C	22.75	1	C19orf52	downstream_gene_variant	-	5.9e-16	-0.059
rs35443547	chr19	10834567	A	G	22.67	1	C19orf38	intron_variant	-	5.9e-16	-0.059
rs7256879	chr19	10846362	T	C	22.67	1	CARM1	intron_variant	-	5.9e-16	-0.059
rs1971039	chr19	10847849	A	C	22.68	1	CARM1	intron_variant	-	6e-16	-0.059
rs1971038	chr19	10847671	A	G	22.68	1	CARM1	intron_variant	-	6e-16	-0.059
rs4804548	chr19	10902538	G	T	22.75	1	YIPF2	upstream_gene_variant	-	6.4e-16	-0.059
chr19:10877079:S	chr19	10877079	G	T	22.62	1	CARM1	intron_variant	-	6.5e-16	-0.059
chr19:10877076:S	chr19	10877076	T	C	22.62	1	CARM1	intron_variant	-	6.5e-16	-0.059
rs2053064	chr19	10890669	C	T	22.63	1	CARM1	intron_variant	-	6.8e-16	-0.059
rs2304088	chr19	10888626	A	C	22.63	1	CARM1	intron_variant	-	7.4e-16	-0.059
rs35018144	chr19	10907624	C	T	22.7	0.99	-	-	-	7.5e-16	-0.059
rs7260254	chr19	10837634	A	T	22.7	1	C19orf38	intron_variant	-	7.6e-16	-0.059
chr19:10877071:I	chr19	10877071	G	GCCA	22.57	1	CARM1	intron_variant	-	7.7e-16	-0.059
chr19:10877077:I	chr19	10877077	TTA	T	22.65	1	CARM1	intron_variant	-	7.9e-16	-0.059
rs1549926	chr19	10863862	C	A	22.67	1	CARM1	intron_variant	-	8e-16	-0.059
rs11085750	chr19	10914873	G	C	22.75	0.99	-	-	-	8.3e-16	-0.059
chr19:11242644:S	chr19	11242644	T	G	1.6	0.95	-	-	-	8.7e-16	-0.203
rs12978549	chr19	10828970	G	A	22.62	1	C19orf38	intron_variant	-	9.4e-16	-0.059
rs11881438	chr19	10823974	C	G	22.67	1	C19orf38	intron_variant	-	1e-15	-0.059
rs34837445	chr19	10859845	G	A	22.67	1	CARM1	intron_variant	-	1e-15	-0.059
rs892011	chr19	10879403	A	G	22.65	1	CARM1	intron_variant	-	1e-15	-0.059
rs8105092	chr19	10866621	A	G	22.67	1	CARM1	intron_variant	-	1.1e-15	-0.059
rs67987899	chr19	10827778	T	C	22.81	1	C19orf38	intron_variant	-	1.2e-15	-0.058
rs74179959	chr19	10910578	G	A	22.62	1	-	-	-	1.2e-15	-0.059
rs1811376	chr19	10612080	G	A	3.87	0.99	SLC44A2	intron_variant	-	1.2e-15	-0.127
rs11878377	chr19	10826270	T	C	22.73	1	C19orf38	intron_variant	-	1.3e-15	-0.058
rs4804516	chr19	10645858	G	A	3.88	0.99	ILF3	intron_variant	-	1.3e-15	-0.126
rs74179955	chr19	10861941	T	G	23.5	0.98	CARM1	intron_variant	-	1.3e-15	-0.058
chr19:10830966:0:GTA	chr19	10830966	GTA	!GTA	22.58	0.99	C19orf38	intron_variant	-	1.4e-15	-0.058
rs4804557	chr19	10946590	T	C	21.73	1	SMARCA4	intron_variant	-	1.6e-15	-0.059
rs4425006	chr19	10674364	T	C	6.28	0.99	QTRT1	intron_variant	-	1.6e-15	-0.101
rs12611191	chr19	10995090	G	A	21.86	1	SMARCA4	intron_variant	-	1.7e-15	-0.059
rs4318317	chr19	10831985	G	A	22.58	1	C19orf38	intron_variant	-	1.8e-15	-0.058
rs78980630	chr19	10839414	C	T	22.34	0.99	C19orf38	intron_variant	-	1.9e-15	-0.059
chr19:10972517:I	chr19	10972517	CA	C	21.86	1	SMARCA4	intron_variant	-	2.2e-15	-0.059
rs56122482	chr19	10975591	C	T	21.86	1	SMARCA4	intron_variant	-	2.2e-15	-0.059
chr19:10877070:0:G	chr19	10877070	G	!G	19.89	0.96	CARM1	intron_variant	-	2.3e-15	-0.062
chr19:11128858:0:CTT	chr19	11128858	!CTT	CTT	32.06	0.97	SPC24	upstream_gene_variant	-	3.1e-15	0.052
rs113528897	chr19	10904244	C	T	22.63	0.99	YIPF2	upstream_gene_variant	-	4.8e-15	-0.058
rs12610374	chr19	10941921	T	C	21.8	1	SMARCA4	intron_variant	-	5.4e-15	-0.058
rs8110479	chr19	10595951	T	C	2.7	0.99	SLC44A2	intron_variant	-	1e-14	-0.146
rs2569550	chr19	11089745	T	C	43.15	1	LDLR	intron_variant	-	1.2e-14	-0.048
rs2738447	chr19	11088480	A	C	43.16	1	LDLR	intron_variant	-	1.4e-14	-0.048
chr19:10943182:0:TT	chr19	10943182	TT	!TT	21.94	0.98	SMARCA4	intron_variant	-	1.8e-14	-0.057
rs73015030	chr19	11068516	A	G	2.64	0.98	LDLR	intron_variant	-	2.2e-14	-0.149
chr19:11143235:I	chr19	11143235	TG	T	4.2	0.96	KANK2	intron_variant	-	2.2e-14	-0.119
chr19:10829570:0:AAAAG	chr19	10829570	AAAAG	!AAAAG	22.56	0.99	C19orf38	intron_variant	-	3.1e-14	-0.056
rs55660036	chr19	10771780	G	A	28.18	1	DNM2	intron_variant	-	3.4e-14	-0.051
rs79124044	chr19	10816078	CAAAA	!CAAAA	26.9	0.92	C19orf38	upstream_gene_variant	-	3.6e-14	-0.055
rs3786719	chr19	10788100	C	G	27.44	1	DNM2	intron_variant	-	5.6e-14	-0.051
chr19:10875240:0:CT	chr19	10875240	CT	!CT	27.51	0.95	CARM1	intron_variant	-	6.1e-14	-0.053
rs34294336	chr19	10815950	G	A	25.4	1	C19orf38	upstream_gene_variant	-	6.3e-14	-0.053
rs3786717	chr19	10787521	C	T	35.32	1	DNM2	intron_variant	-	6.4e-14	-0.048
rs13465	chr19	10663792	A	G	3.5	0.99	ILF3	3_prime_UTR_variant	-	8.4e-14	-0.124
rs1610095	chr19	10765689	C	G	32.36	1	DNM2	intron_variant	-	1.2e-13	-0.048
rs146576912	chr19	11144222	T	C	5.24	0.97	KANK2	intron_variant	-	1.2e-13	-0.104
rs11879035	chr19	10818050	A	T	25.46	1	C19orf38	upstream_gene_variant	-	1.4e-13	-0.052
rs3786723	chr19	11027476	C	T	25.99	1	SMARCA4	intron_variant	-	1.4e-13	-0.052
rs74180168	chr19	10875257	T	A	20.53	0.94	CARM1	intron_variant	-	1.5e-13	-0.058
chr19:10866392:0:G	chr19	10866392	G	!G	19.79	0.91	CARM1	intron_variant	-	1.9e-13	-0.059
rs138318448	chr19	11144516	A	G	5.36	0.96	KANK2	intron_variant	-	2.7e-13	-0.102
rs145030544	chr19	10830956	ATG	A	20.19	0.96	C19orf38	intron_variant	-	4.8e-13	-0.056
chr19:10961381:0:CTT	chr19	10961381	CTT	!CTT	23.21	0.91	SMARCA4	intron_variant	-	4.9e-13	-0.055
rs77250495	chr19	10875255	A	T	20.39	0.94	CARM1	intron_variant	-	5.4e-13	-0.056
rs11666925	chr19	11036851	G	A	25.32	1	SMARCA4	downstream_gene_variant	-	5.9e-13	-0.051
rs5742911	chr19	11104445	G	A	33.07	0.99	LDLR	3_prime_UTR_variant	-	7.1e-13	-0.047
rs7275	chr19	11031839	C	T	25.23	1	SMARCA4	synonymous_variant	NM_001128844.1:c.4887T>C(p.=),NM_001128845.1:c.4797T>C(p.=),NM_001128846.1:c.4794T>C(p.=),NM_0011288...	9.5e-13	-0.05
rs10409001	chr19	11038250	A	C	25.32	1	SMARCA4	downstream_gene_variant	-	9.8e-13	-0.05
rs11085757	chr19	11037455	T	C	25.26	1	SMARCA4	downstream_gene_variant	-	1.2e-12	-0.05
rs10417578	chr19	11024824	C	T	25.37	0.99	SMARCA4	intron_variant	-	1.2e-12	-0.05
rs876794	chr19	11037759	G	A	25.28	1	SMARCA4	downstream_gene_variant	-	1.2e-12	-0.05
rs6511718	chr19	11025781	G	A	25.31	1	SMARCA4	intron_variant	-	1.3e-12	-0.05
rs11879026	chr19	11038759	T	C	25.3	1	SMARCA4	downstream_gene_variant	-	1.3e-12	-0.05
rs183236769	chr19	11240282	A	G	1.36	0.97	-	-	-	1.3e-12	-0.19
rs11668364	chr19	11034472	T	C	25.29	1	SMARCA4	downstream_gene_variant	-	1.3e-12	-0.05
rs60448955	chr19	11029798	A	G	25.22	1	SMARCA4	intron_variant	-	1.4e-12	-0.05
chr19:11035229:I	chr19	11035229	C	CT	25.31	1	SMARCA4	downstream_gene_variant	-	1.4e-12	-0.05
rs12609502	chr19	11034956	T	C	25.31	1	SMARCA4	downstream_gene_variant	-	1.4e-12	-0.05
rs11666990	chr19	11033299	A	G	25.31	1	SMARCA4	intron_variant	-	1.4e-12	-0.05
rs8108935	chr19	11025568	A	C	25.28	1	SMARCA4	intron_variant	-	1.4e-12	-0.05
rs8102273	chr19	11041047	C	T	25.33	1	-	-	-	1.4e-12	-0.05
rs3786725	chr19	11027827	A	G	25.31	1	SMARCA4	intron_variant	-	1.5e-12	-0.05
rs68010235	chr19	11032600	C	T	25.3	1	SMARCA4	intron_variant	-	1.6e-12	-0.05
chr19:11119592:I	chr19	11119592	A	AAAAAAAAAAAAAAAG	32.4	0.92	SPC24	intron_variant	-	1.6e-12	-0.048
rs7254425	chr19	10763389	C	G	24.94	1	DNM2	intron_variant	-	1.7e-12	-0.05
chr19:11032861:I	chr19	11032861	CT	C	24.99	0.99	SMARCA4	intron_variant	-	1.7e-12	-0.05
rs11670205	chr19	11032281	C	A	25.34	1	SMARCA4	intron_variant	-	1.8e-12	-0.05
rs10415811	chr19	11038408	C	T	25.29	1	SMARCA4	downstream_gene_variant	-	1.8e-12	-0.05
rs3786727	chr19	11029029	C	T	25.24	1	SMARCA4	intron_variant	-	2e-12	-0.05
chr19:11184999:S	chr19	11184999	T	C	1.34	0.97	DOCK6	synonymous_variant	NM_020812.3:c.4344G>A(p.=)	2.3e-12	-0.188
rs2278444	chr19	10765700	C	T	25.13	1	DNM2	intron_variant	-	2.5e-12	-0.049
rs2738445	chr19	11088070	C	T	44.61	1	LDLR	intron_variant	-	3.4e-12	-0.043
rs192212946	chr19	10852066	A	G	0.73	0.99	CARM1	intron_variant	-	3.5e-12	-0.254
rs147596772	chr19	10865701	C	G	0.73	0.99	CARM1	intron_variant	-	3.5e-12	-0.254
rs881227	chr19	11015452	T	C	21.04	1	SMARCA4	intron_variant	-	4.4e-12	-0.052
rs73013141	chr19	10959309	G	A	1.17	0.98	SMARCA4	intron_variant	-	4.5e-12	-0.199
rs76213248	chr19	11130893	T	C	41.56	1	SPC24	upstream_gene_variant	-	4.9e-12	-0.043
rs9749035	chr19	10905820	CAAA	!CAAA	19.21	0.94	C19orf52	downstream_gene_variant	-	5.2e-12	-0.055
chr19:10975929:0:AT	chr19	10975929	AT	!AT	24.94	0.97	SMARCA4	intron_variant	-	5.2e-12	-0.05
rs74257939	chr19	11021161	G	!G	27.87	0.91	SMARCA4	intron_variant	-	5.4e-12	-0.049
rs10469364	chr19	11135679	A	G	47.73	0.99	KANK2	downstream_gene_variant	-	5.7e-12	-0.042
rs142556334	chr19	10567900	C	G	1.88	0.98	-	-	-	6.4e-12	-0.157
rs10422256	chr19	11077617	G	A	48.14	0.99	LDLR	intron_variant	-	6.9e-12	-0.042
rs144624209	chr19	11013888	A	G	7.5	0.99	SMARCA4	intron_variant	-	7.5e-12	-0.08
rs149401337	chr19	10670319	C	T	7.15	0.99	QTRT1	upstream_gene_variant	-	8e-12	-0.082
chr19:11133895:0:AAAAAG	chr19	11133895	AAAAAG	!AAAAAG	41.79	0.99	KANK2	downstream_gene_variant	-	8.1e-12	-0.043
rs144513647	chr19	10915426	A	G	19.17	0.99	-	-	-	1e-11	-0.053
rs11671372	chr19	11130726	T	G	42.33	1	SPC24	upstream_gene_variant	-	1.2e-11	-0.042
rs12984037	chr19	11128757	T	C	42.34	1	SPC24	upstream_gene_variant	-	1.3e-11	-0.042
rs11671872	chr19	11126020	A	G	42.34	0.99	SPC24	intron_variant	-	1.3e-11	-0.042
rs79638252	chr19	10912667	A	G	1.91	0.97	-	-	-	1.3e-11	-0.154
chr19:10864342:I	chr19	10864342	C	CCTCCATTACCTAGGAATCCTCACTG	0.71	0.95	CARM1	intron_variant	-	1.4e-11	-0.254
rs11668537	chr19	11130677	A	T	42.33	1	SPC24	upstream_gene_variant	-	1.4e-11	-0.042
chr19:11136393:0:TCCATCCATCCATCCAT	chr19	11136393	TCCATCCATCCATCCAT	!TCCATCCATCCATCCAT	47.61	0.99	KANK2	3_prime_UTR_variant	-	1.5e-11	-0.042
chr19:11136386:0:TCATCCATCCATCCATC	chr19	11136386	TCATCCATCCATCCATC	!TCATCCATCCATCCATC	47.53	1	KANK2	3_prime_UTR_variant	-	1.6e-11	-0.041
rs7260306	chr19	11132550	T	G	42.38	1	KANK2	downstream_gene_variant	-	1.8e-11	-0.042
chr19:11136396:0:ATCCATCCATCCATCCA	chr19	11136396	ATCCATCCATCCATCCA	!ATCCATCCATCCATCCA	47.56	0.99	KANK2	3_prime_UTR_variant	-	2.3e-11	-0.041
rs34444274	chr19	11090850	G	C	38.28	1	LDLR	intron_variant	-	2.3e-11	-0.042
rs11670169	chr19	11127015	T	C	32.64	1	SPC24	intron_variant	-	2.3e-11	0.043
rs934424	chr19	11128613	G	A	32.65	1	SPC24	upstream_gene_variant	-	2.4e-11	0.043
chr19:10976521:0:C	chr19	10976521	C	!C	26.06	0.96	SMARCA4	intron_variant	-	2.5e-11	-0.047
rs12611067	chr19	11091402	T	G	38.28	0.99	LDLR	intron_variant	-	2.7e-11	-0.042
chr19:11122859:I	chr19	11122859	A	AAT	34.43	0.95	SPC24	intron_variant	-	3.3e-11	-0.044
rs892116	chr19	11082180	A	G	42.31	0.99	LDLR	intron_variant	-	3.3e-11	-0.041
rs35878749	chr19	11090765	A	G	38.36	1	LDLR	intron_variant	-	3.5e-11	-0.042
rs7408517	chr19	11125063	C	T	32.65	1	SPC24	intron_variant	-	3.6e-11	0.043
rs892115	chr19	11124650	G	T	32.63	1	SPC24	intron_variant	-	4.4e-11	0.043
rs5930	chr19	11085265	A	G	42.32	1	LDLR	synonymous_variant	NM_000527.4:c.1413A>G(p.=),NM_001195798.1:c.1413A>G(p.=),NM_001195799.1:c.1290A>G(p.=),NM_001195800....	4.5e-11	-0.041
rs11671937	chr19	11125514	C	T	32.63	1	SPC24	intron_variant	-	4.6e-11	0.043
chr19:11130158:0:C	chr19	11130158	C	!C	47.63	0.98	SPC24	upstream_gene_variant	-	4.6e-11	-0.041
rs75592254	chr19	10705911	T	C	6.77	0.99	DNM2	intron_variant	-	4.8e-11	-0.081
rs7247404	chr19	11129556	G	A	32.6	1	SPC24	upstream_gene_variant	-	5.3e-11	0.043
chr19:11136811:I	chr19	11136811	C	CTG	46.98	0.99	KANK2	3_prime_UTR_variant	-	5.7e-11	-0.04
chr19:11128490:0:TT	chr19	11128490	!TT	TT	25.24	1	SPC24	upstream_gene_variant	-	5.8e-11	0.046
chr19:11079974:I	chr19	11079974	T	TTTG	42.17	0.99	LDLR	intron_variant	-	7.2e-11	-0.04
rs11668313	chr19	11137256	C	T	47.63	0.99	KANK2	3_prime_UTR_variant	-	7.5e-11	-0.04
rs11667264	chr19	11093696	T	C	38.45	1	LDLR	intron_variant	-	8.7e-11	-0.041
rs79668907	chr19	11118169	T	C	21.45	0.98	SPC24	downstream_gene_variant	-	8.8e-11	-0.049
rs73013139	chr19	10958709	T	C	1.22	1	SMARCA4	intron_variant	-	1e-10	-0.18
chr19:10961628:S	chr19	10961628	T	C	1.22	1	SMARCA4	intron_variant	-	1e-10	-0.18
rs73013147	chr19	10968670	G	T	1.22	1	SMARCA4	intron_variant	-	1e-10	-0.181
rs73013137	chr19	10949718	G	C	1.22	1	SMARCA4	intron_variant	-	1e-10	-0.18
rs688	chr19	11088602	T	C	45.24	1	LDLR	synonymous_variant	NM_000527.4:c.1773C>T(p.=),NM_001195798.1:c.1773C>T(p.=),NM_001195799.1:c.1650C>T(p.=),NM_001195800....	1e-10	0.04
rs10423196	chr19	11126686	C	A	24.48	1	SPC24	intron_variant	-	1e-10	0.046
rs115613243	chr19	10919435	A	G	1.23	1	-	-	-	1.1e-10	-0.18
rs10422673	chr19	11126408	C	G	24.43	1	SPC24	intron_variant	-	1.1e-10	0.046
rs115793127	chr19	10983608	G	C	1.22	1	SMARCA4	intron_variant	-	1.1e-10	-0.18
chr19:11126363:I	chr19	11126363	C	CT	24.43	1	SPC24	intron_variant	-	1.1e-10	0.046
rs28997580	chr19	10984738	T	C	1.22	1	SMARCA4	synonymous_variant	NM_001128844.1:c.2388C>T(p.=),NM_001128845.1:c.2388C>T(p.=),NM_001128846.1:c.2388C>T(p.=),NM_0011288...	1.1e-10	-0.18
rs2738450	chr19	11089965	A	C	45.14	1	LDLR	intron_variant	-	1.2e-10	0.04
rs2738446	chr19	11088326	G	C	45.14	1	LDLR	intron_variant	-	1.2e-10	0.04
rs892114	chr19	11127584	A	G	24.43	1	SPC24	upstream_gene_variant	-	1.2e-10	0.046
rs1019194	chr19	10999226	C	T	20.78	1	SMARCA4	intron_variant	-	1.2e-10	-0.049
chr19:10966386:I	chr19	10966386	C	CT	1.22	1	SMARCA4	intron_variant	-	1.2e-10	-0.18
rs7247840	chr19	11128678	T	C	24.43	1	SPC24	upstream_gene_variant	-	1.2e-10	0.046
rs28786710	chr19	11089512	A	G	45.13	1	LDLR	intron_variant	-	1.2e-10	0.04
rs11673593	chr19	11128940	A	T	24.43	1	SPC24	upstream_gene_variant	-	1.3e-10	0.046
rs2738449	chr19	11089783	T	C	45.13	1	LDLR	intron_variant	-	1.3e-10	0.04
rs9789302	chr19	11090968	T	C	45.13	1	LDLR	intron_variant	-	1.3e-10	0.04
rs9789303	chr19	11091002	T	C	45.13	1	LDLR	intron_variant	-	1.3e-10	0.04
rs10402457	chr19	11126248	T	C	24.44	1	SPC24	intron_variant	-	1.4e-10	0.046
rs2569549	chr19	11091645	C	T	45.14	1	LDLR	intron_variant	-	1.4e-10	0.04
chr19:11253820:S	chr19	11253820	T	C	0.89	0.98	-	-	-	1.4e-10	-0.211
rs2738452	chr19	11090218	G	A	45.14	1	LDLR	intron_variant	-	1.4e-10	0.04
chr19:11128502:I	chr19	11128502	TC	T	24.48	1	SPC24	upstream_gene_variant	-	1.4e-10	0.046
chr19:11091519:I	chr19	11091519	GCA	G	45.13	1	LDLR	intron_variant	-	1.4e-10	0.04
rs2915967	chr19	11090577	C	T	45.21	1	LDLR	intron_variant	-	1.4e-10	0.04
rs73013153	chr19	10974281	T	C	1.21	0.99	SMARCA4	intron_variant	-	1.4e-10	-0.181
chr19:11128485:I	chr19	11128485	C	CT	24.4	1	SPC24	upstream_gene_variant	-	1.4e-10	0.045
rs34554139	chr19	11091214	C	T	45.14	1	LDLR	intron_variant	-	1.5e-10	0.04
rs4804561	chr19	11001144	G	A	20.79	1	SMARCA4	intron_variant	-	1.6e-10	-0.048
rs1019193	chr19	10997857	T	C	20.7	1	SMARCA4	intron_variant	-	1.6e-10	-0.048
rs9789328	chr19	11086515	T	G	45.04	1	LDLR	intron_variant	-	1.6e-10	0.039
rs5925	chr19	11091881	C	T	45.13	1	LDLR	synonymous_variant	NM_000527.4:c.1959T>C(p.=),NM_001195798.1:c.1959T>C(p.=),NM_001195799.1:c.1836T>C(p.=),NM_001195800....	1.8e-10	0.039
chr19:10882443:S	chr19	10882443	C	T	1.23	0.99	CARM1	intron_variant	-	1.8e-10	-0.178
rs56335280	chr19	10915715	A	G	18.49	1	-	-	-	2e-10	-0.05
rs12611017	chr19	10926021	A	G	20.65	1	-	-	-	2e-10	-0.048
rs2738448	chr19	11089726	G	C	45.15	1	LDLR	intron_variant	-	2e-10	0.039
rs112334024	chr19	10920347	T	C	20.59	1	-	-	-	2.1e-10	-0.048
rs56405759	chr19	10927205	T	C	20.63	1	-	-	-	2.2e-10	-0.048
rs17766161	chr19	10975206	T	C	20.64	1	SMARCA4	intron_variant	-	2.3e-10	-0.048
chr19:10852313:I	chr19	10852313	G	GT	1.22	0.99	CARM1	intron_variant	-	2.4e-10	-0.177
rs28793743	chr19	11125589	T	A	24.47	1	SPC24	intron_variant	-	2.4e-10	0.045
chr19:11133887:0:CAAAAAA	chr19	11133887	CAAAAAA	!CAAAAAA	36.03	0.91	KANK2	downstream_gene_variant	-	2.5e-10	-0.042
rs111786464	chr19	10939135	T	C	20.55	1	SMARCA4	intron_variant	-	2.6e-10	-0.048
rs78593096	chr19	10928776	G	!G	20.83	0.99	SMARCA4	upstream_gene_variant	-	2.7e-10	-0.048
rs1529711	chr19	10884434	T	C	19.64	0.99	CARM1	intron_variant	-	2.8e-10	0.049
rs7253930	chr19	11125683	C	G	24.4	1	SPC24	intron_variant	-	2.9e-10	0.045
rs12611283	chr19	10916299	A	T	20.62	0.99	-	-	-	2.9e-10	-0.048
chr19:11125588:I	chr19	11125588	AT	A	24.4	1	SPC24	intron_variant	-	3e-10	0.045
rs113680403	chr19	10926654	T	C	20.66	0.99	-	-	-	3.2e-10	-0.048
rs112651246	chr19	10929171	T	C	20.64	1	SMARCA4	upstream_gene_variant	-	3.3e-10	-0.048
rs2288844	chr19	10974902	A	G	20.65	1	SMARCA4	intron_variant	-	3.5e-10	-0.048
chr19:11152764:0:C	chr19	11152764	C	!C	4.89	0.95	KANK2	intron_variant	-	3.8e-10	-0.091
rs12710258	chr19	10851329	T	C	27.62	0.99	CARM1	intron_variant	-	3.8e-10	0.043
chr19:10928258:I	chr19	10928258	TC	T	20.08	0.98	SMARCA4	upstream_gene_variant	-	3.9e-10	-0.048
rs4804553	chr19	10942405	C	T	20.57	1	SMARCA4	intron_variant	-	4.3e-10	-0.047
rs4804554	chr19	10944210	T	G	20.58	1	SMARCA4	intron_variant	-	4.7e-10	-0.047
rs111380365	chr19	10938346	A	G	20.58	1	SMARCA4	intron_variant	-	4.9e-10	-0.047
rs73011374	chr19	10943009	G	A	20.58	1	SMARCA4	intron_variant	-	5e-10	-0.047
chr19:11071412:S	chr19	11071412	A	G	0.19	0.98	LDLR	intron_variant	-	5.4e-10	-0.461
rs12978180	chr19	10902052	C	T	34.62	1	YIPF2	upstream_gene_variant	-	5.5e-10	-0.04
rs113142792	chr19	10928295	T	C	20.54	1	SMARCA4	upstream_gene_variant	-	5.5e-10	-0.047
rs6511721	chr19	11067575	A	G	47.22	0.99	LDLR	intron_variant	-	5.6e-10	-0.038
chr19:10926793:0:CTT	chr19	10926793	CTT	!CTT	19.03	0.98	-	-	-	5.8e-10	-0.049
chr19:11016994:0:TAA	chr19	11016994	TAA	!TAA	14.15	0.98	SMARCA4	intron_variant	-	5.9e-10	0.055
rs9749064	chr19	10906062	G	A	34.65	1	C19orf52	downstream_gene_variant	-	6e-10	-0.04
rs36059375	chr19	10906531	C	T	34.64	1	C19orf52	downstream_gene_variant	-	6.3e-10	-0.04
chr19:11089144:I	chr19	11089144	T	TC	42.24	0.99	LDLR	intron_variant	-	7.2e-10	0.038
rs74179968	chr19	11089145	CTTT	!CTTT	42.04	0.99	LDLR	intron_variant	-	9.4e-10	0.038
rs2738453	chr19	11093230	A	G	44.97	1	LDLR	intron_variant	-	9.9e-10	0.038
rs74179968	chr19	11089145	T	C	42.11	1	LDLR	intron_variant	-	1e-09	0.038
rs76499861	chr19	10933192	T	C	19.99	0.99	SMARCA4	intron_variant	-	1e-09	-0.047
rs146238447	chr19	10925086	A	G	6.98	0.99	-	-	-	1.1e-09	-0.074
chr19:10927693:0:C	chr19	10927693	C	!C	21.38	0.98	SMARCA4	upstream_gene_variant	-	1.1e-09	-0.046
chr19:10754018:0:TTTTTTCTTTTTC	chr19	10754018	!TTTTTTCTTTTTC	TTTTTTCTTTTTC	21.28	0.98	DNM2	intron_variant	-	1.2e-09	0.046
rs118107587	chr19	10995752	A	G	7.03	0.99	SMARCA4	intron_variant	-	1.4e-09	-0.073
rs118158676	chr19	10940212	T	C	7.03	0.99	SMARCA4	intron_variant	-	1.4e-09	-0.073
rs112763951	chr19	10928259	C	T	19.73	0.97	SMARCA4	upstream_gene_variant	-	1.5e-09	-0.047
rs184199961	chr19	11442832	A	T	1.36	0.98	ELAVL3	intron_variant	-	1.6e-09	-0.161
rs1799898	chr19	11088554	T	C	11.51	1	LDLR	synonymous_variant	NM_000527.4:c.1725C>T(p.=),NM_001195798.1:c.1725C>T(p.=),NM_001195799.1:c.1602C>T(p.=),NM_001195800....	1.8e-09	-0.058
chr19:10748762:I	chr19	10748762	GCCTCTGA	G	0.18	0.99	DNM2	intron_variant	-	2.5e-09	-0.439
chr19:11079973:I	chr19	11079973	G	GTTT	45.39	0.95	LDLR	intron_variant	-	2.7e-09	-0.037
chr19:10644027:0:A	chr19	10644027	A	!A	6.12	0.98	ILF3	intron_variant	-	2.7e-09	-0.077
rs12609673	chr19	11091362	C	A	39.74	1	LDLR	intron_variant	-	2.8e-09	-0.037
rs56385993	chr19	10954368	A	G	20.12	1	SMARCA4	intron_variant	-	3.3e-09	-0.045
rs35140030	chr19	10922315	A	G	21.36	1	-	-	-	3.4e-09	-0.044
chr19:10704233:0:C	chr19	10704233	C	!C	1.15	0.99	DNM2	intron_variant	-	3.5e-09	-0.17
chr19:10703919:S	chr19	10703919	A	G	1.15	0.99	DNM2	intron_variant	-	3.5e-09	-0.17
rs73007525	chr19	10695804	C	A	1.15	0.99	DNM2	intron_variant	-	3.5e-09	-0.17
chr19:10644294:S	chr19	10644294	G	A	1.16	0.99	ILF3	intron_variant	-	3.5e-09	-0.17
rs56237989	chr19	11123969	G	T	49.5	1	SPC24	intron_variant	-	3.5e-09	0.036
rs73007508	chr19	10663726	G	C	1.16	0.99	ILF3	3_prime_UTR_variant	-	3.7e-09	-0.169
rs112889689	chr19	11389049	A	C	3.63	0.97	RGL3	intron_variant	-	3.7e-09	-0.098
rs73007516	chr19	10680981	G	C	1.16	0.99	QTRT1	intron_variant	-	3.7e-09	-0.169
rs12710257	chr19	10602622	A	G	17.44	1	SLC44A2	intron_variant	-	4e-09	-0.047
rs11666993	chr19	11037075	G	A	29.47	1	SMARCA4	downstream_gene_variant	-	4.2e-09	-0.039
rs183232215	chr19	10667549	C	G	1.15	0.98	ILF3	downstream_gene_variant	-	5e-09	-0.168
rs73011343	chr19	10919262	G	A	21.31	1	-	-	-	5.2e-09	-0.044
rs8099996	chr19	11035625	G	A	29.46	1	SMARCA4	downstream_gene_variant	-	5.3e-09	-0.039
rs11085749	chr19	10822273	A	G	28.98	1	C19orf38	intron_variant	-	5.5e-09	-0.039
chr19:10932350:I	chr19	10932350	GCCGCCGCCA	G	17.46	0.94	SMARCA4	upstream_gene_variant	-	5.5e-09	-0.048
rs8103309	chr19	11035935	C	T	29.44	1	SMARCA4	downstream_gene_variant	-	5.7e-09	-0.039
rs8108977	chr19	11034703	T	G	29.46	1	SMARCA4	downstream_gene_variant	-	5.9e-09	-0.039
rs76096391	chr19	10921420	A	AC	21.41	0.98	-	-	-	6.2e-09	-0.044
rs60314748	chr19	11027016	C	T	29.46	1	SMARCA4	intron_variant	-	6.6e-09	-0.039
rs11668032	chr19	11084687	TGTGT	T	46.87	0.99	LDLR	intron_variant	-	6.7e-09	0.036
rs12986222	chr19	10823440	C	T	29.01	1	C19orf38	intron_variant	-	6.9e-09	-0.039
rs11085758	chr19	11046014	G	A	38.67	0.99	-	-	-	7.1e-09	-0.037
rs9797720	chr19	10823372	C	T	28.96	0.99	C19orf38	intron_variant	-	7.2e-09	-0.039
chr19:10830612:1:GT	chr19	10830612	GT	!GT	19.62	0.94	C19orf38	intron_variant	-	7.3e-09	-0.046
rs379309	chr19	11145302	C	T	47.03	0.99	KANK2	intron_variant	-	7.3e-09	0.036
rs10411252	chr19	11024847	T	C	29.57	1	SMARCA4	intron_variant	-	7.8e-09	-0.039
chr19:10754018:0:TTTTTTC	chr19	10754018	TTTTTTC	!TTTTTTC	15.96	0.98	DNM2	intron_variant	-	7.8e-09	0.049
rs35958394	chr19	10742250	C	G	29.63	1	DNM2	intron_variant	-	8e-09	-0.039
rs1569372	chr19	11085491	G	A	47.48	1	LDLR	intron_variant	-	8.9e-09	0.035
chr19:11182398:S	chr19	11182398	G	C	0.2	0.97	DOCK6	intron_variant	-	1e-08	-0.417
chr19:11165226:S	chr19	11165226	A	G	0.2	0.97	KANK2	missense_variant	NP_001129663.1:p.Pro177Leu,NP_056308.3:p.Pro177Leu	1e-08	-0.417
rs4804529	chr19	10753881	A	G	29.59	1	DNM2	intron_variant	-	1.1e-08	-0.038
rs12610411	chr19	10754074	A	G	29.56	1	DNM2	intron_variant	-	1.1e-08	-0.038
rs55677033	chr19	11027293	C	T	29.54	1	SMARCA4	intron_variant	-	1.2e-08	-0.038
rs73018688	chr19	10568459	T	C	1.28	0.99	-	-	-	1.2e-08	-0.155
rs113276820	chr19	11389390	T	C	2.98	0.96	RGL3	intron_variant	-	1.3e-08	-0.104
rs2421201	chr19	11045250	G	A	48.89	0.99	-	-	-	1.3e-08	-0.035
rs193225208	chr19	10696043	C	T	1.43	0.99	DNM2	intron_variant	-	1.3e-08	-0.149
chr19:11543457:S	chr19	11543457	C	T	0.99	0.99	ACP5	downstream_gene_variant	-	1.4e-08	-0.177
rs8105546	chr19	10602202	G	A	18.42	1	SLC44A2	intron_variant	-	1.4e-08	-0.045
rs2043332	chr19	10752239	A	C	29.55	1	DNM2	intron_variant	-	1.4e-08	-0.038
rs8108741	chr19	10600073	G	A	18.43	1	SLC44A2	intron_variant	-	1.7e-08	-0.044
rs8109412	chr19	10599944	C	T	18.43	1	SLC44A2	intron_variant	-	1.7e-08	-0.044
rs7258189	chr19	11030947	C	T	29.4	1	SMARCA4	intron_variant	-	1.8e-08	-0.038
rs113183084	chr19	11362870	T	C	3.48	0.98	RGL3	downstream_gene_variant	-	1.9e-08	-0.095
chr19:11112973:I	chr19	11112973	TC	T	4.85	0.99	-	-	-	2e-08	0.08
rs9797854	chr19	10603996	C	T	18.48	0.99	SLC44A2	intron_variant	-	2.1e-08	-0.044
rs1560710	chr19	10603443	C	T	18.47	1	SLC44A2	intron_variant	-	2.1e-08	-0.044
rs1560709	chr19	10603463	G	T	18.46	1	SLC44A2	intron_variant	-	2.1e-08	-0.044
rs8109681	chr19	10599836	A	G	18.47	1	SLC44A2	intron_variant	-	2.1e-08	-0.044
rs12972963	chr19	10602907	A	G	18.47	1	SLC44A2	intron_variant	-	2.1e-08	-0.044
rs8110055	chr19	10600143	A	C	18.47	1	SLC44A2	intron_variant	-	2.1e-08	-0.044
rs28860769	chr19	10598581	A	G	18.45	0.99	SLC44A2	intron_variant	-	2.1e-08	-0.044
rs3087969	chr19	10599639	C	T	18.47	1	SLC44A2	synonymous_variant	NM_001145056.1:c.198C>T(p.=),NM_020428.3:c.204C>T(p.=)	2.1e-08	-0.044
chr19:11056705:S	chr19	11056705	T	A	0.71	0.99	LDLR	upstream_gene_variant	-	2.2e-08	-0.207
rs1560711	chr19	10603287	C	T	18.45	1	SLC44A2	intron_variant	-	2.2e-08	-0.044
rs1036230	chr19	10601010	G	A	18.46	1	SLC44A2	intron_variant	-	2.3e-08	-0.044
chr19:10931323:0:AAAAC	chr19	10931323	AAAAC	!AAAAC	21.14	0.98	SMARCA4	upstream_gene_variant	-	2.3e-08	-0.042
rs10414622	chr19	10602416	A	T	18.46	1	SLC44A2	intron_variant	-	2.3e-08	-0.044
rs62129986	chr19	10604161	G	A	18.42	1	SLC44A2	intron_variant	-	2.4e-08	-0.044
rs2288904	chr19	10603170	A	G	18.41	1	SLC44A2	missense_variant	NP_001138528.1:p.Gln152Arg,NP_065161.3:p.Gln154Arg	2.4e-08	-0.044
rs2360742	chr19	10601574	T	C	18.47	1	SLC44A2	intron_variant	-	2.4e-08	-0.044
chr19:11112974:S	chr19	11112974	C	T	4.62	0.96	-	-	-	2.7e-08	0.082
rs3895773	chr19	10627159	C	G	3.39	1	ILF3	intron_variant	-	2.8e-08	-0.094
chr19:11137253:I	chr19	11137253	TC	T	24.88	1	KANK2	3_prime_UTR_variant	-	2.9e-08	0.039
rs1808664	chr19	10565498	G	A	43.62	1	-	-	-	2.9e-08	0.034
chr19:10893164:S	chr19	10893164	A	G	0.43	0.99	CARM1	intron_variant	-	2.9e-08	-0.266
rs12982370	chr19	10576154	A	C	43.5	0.99	SLC44A2	intron_variant	-	2.9e-08	0.034
rs4548995	chr19	10601871	G	C	18.42	1	SLC44A2	intron_variant	-	2.9e-08	-0.044
rs145517816	chr19	10656968	T	C	3.38	0.99	ILF3	3_prime_UTR_variant	-	2.9e-08	-0.094
rs148861100	chr19	10657015	G	A	3.38	0.99	ILF3	3_prime_UTR_variant	-	3e-08	-0.094
rs9797861	chr19	10604126	C	T	18.41	1	SLC44A2	intron_variant	-	3e-08	-0.044
rs6511706	chr19	10571639	C	T	43.45	1	SLC44A2	upstream_gene_variant	-	3.3e-08	0.034
rs10418550	chr19	10580482	A	G	43.22	1	SLC44A2	intron_variant	-	3.4e-08	0.034
rs112354933	chr19	11307031	C	G	3.94	0.98	RAB3D	intron_variant	-	3.4e-08	-0.088
rs11669341	chr19	10571412	C	T	43.45	1	SLC44A2	upstream_gene_variant	-	3.5e-08	0.034
rs12977312	chr19	10563970	C	T	43.59	1	AP1M2	upstream_gene_variant	-	3.5e-08	0.034
rs4804571	chr19	11137254	C	T	24.82	1	KANK2	3_prime_UTR_variant	-	3.6e-08	0.039
rs80223466	chr19	10723923	G	T	5.2	0.99	DNM2	intron_variant	-	3.8e-08	-0.076
rs73925121	chr19	11116995	T	C	11.89	1	SPC24	downstream_gene_variant	-	3.8e-08	-0.052
rs117056963	chr19	10702086	A	T	4.96	0.99	DNM2	intron_variant	-	3.9e-08	-0.078
chr19:10604353:0:CT	chr19	10604353	!CT	CT	18.71	0.98	SLC44A2	intron_variant	-	3.9e-08	-0.043
rs8107304	chr19	11109502	T	C	11.88	1	LDLR	downstream_gene_variant	-	4.2e-08	-0.052
rs7252288	chr19	10564602	C	T	43.61	1	-	-	-	4.2e-08	0.034
rs113525528	chr19	11108810	T	G	11.9	1	LDLR	downstream_gene_variant	-	4.7e-08	-0.052
rs112151834	chr19	11108615	G	A	11.89	1	LDLR	downstream_gene_variant	-	4.7e-08	-0.052
rs17249099	chr19	11106839	G	C	11.89	1	LDLR	downstream_gene_variant	-	4.8e-08	-0.052
rs8110515	chr19	11109426	G	T	11.9	1	LDLR	downstream_gene_variant	-	4.8e-08	-0.052
rs17242718	chr19	11106708	A	G	11.91	1	LDLR	downstream_gene_variant	-	5.3e-08	-0.052
rs117831057	chr19	10568853	G	A	4.34	1	-	-	-	5.3e-08	-0.082
chr19:10571910:0:AAAAG	chr19	10571910	AAAAG	!AAAAG	43.3	0.99	SLC44A2	upstream_gene_variant	-	5.9e-08	0.034
rs892112	chr19	11137744	G	A	24.97	1	KANK2	3_prime_UTR_variant	-	6.1e-08	0.038
chr19:10944079:0:CTT	chr19	10944079	CTT	!CTT	23.33	0.92	SMARCA4	intron_variant	-	6.4e-08	-0.041
rs1529729	chr19	11024562	C	T	45.16	0.99	SMARCA4	intron_variant	-	6.4e-08	0.034
rs7254521	chr19	11104422	T	!T	11.74	1	LDLR	3_prime_UTR_variant	-	6.9e-08	-0.051
rs112159161	chr19	11053603	T	C	0.74	0.99	-	-	-	6.9e-08	-0.194
rs76105951	chr19	10568312	T	!T	43.75	0.99	-	-	-	6.9e-08	0.033
rs8104480	chr19	11029896	G	A	27.09	0.97	SMARCA4	intron_variant	-	7.1e-08	-0.038
rs111362663	chr19	11084684	TGTG	!TGTG	43.88	0.95	LDLR	intron_variant	-	7.6e-08	0.034
rs4804546	chr19	10880994	C	T	41.11	1	CARM1	intron_variant	-	7.6e-08	-0.033
rs113718993	chr19	10927781	T	C	19.88	1	SMARCA4	upstream_gene_variant	-	8.1e-08	-0.041
rs4600574	chr19	11135876	A	C	24.36	1	KANK2	downstream_gene_variant	-	8.1e-08	0.038
rs35623673	chr19	10927698	C	A	18.84	0.94	SMARCA4	upstream_gene_variant	-	8.2e-08	-0.043
chr19:11019086:0:GT	chr19	11019086	GT	!GT	49.07	0.93	SMARCA4	intron_variant	-	8.4e-08	0.034
rs62129138	chr19	11120528	A	G	21.47	0.99	SPC24	intron_variant	-	8.5e-08	0.04
chr19:10766020:0:CGTGTGTGTGTGT	chr19	10766020	CGTGTGTGTGTGT	!CGTGTGTGTGTGT	6.16	0.97	DNM2	intron_variant	-	9.2e-08	-0.069
rs147750986	chr19	10585675	A	C	3.36	0.99	SLC44A2	intron_variant	-	9.3e-08	-0.091
rs6511726	chr19	11135728	A	G	24.31	1	KANK2	downstream_gene_variant	-	1e-07	0.038
rs117337009	chr19	10593814	T	G	3.31	0.99	SLC44A2	intron_variant	-	1.1e-07	-0.091
rs2311503	chr19	11380268	C	A	2.86	0.97	RGL3	intron_variant	-	1.1e-07	-0.099
rs78962965	chr19	10820660	T	A	6.97	0.99	C19orf38	intron_variant	-	1.1e-07	-0.064
rs137999989	chr19	11098864	G	C	11.9	1	LDLR	intron_variant	-	1.2e-07	-0.05
rs17242586	chr19	11096505	A	G	11.9	1	LDLR	intron_variant	-	1.2e-07	-0.05
rs75090161	chr19	11096498	A	G	11.9	1	LDLR	intron_variant	-	1.2e-07	-0.05
chr19:10579664:I	chr19	10579664	G	GCC	43.22	0.99	SLC44A2	intron_variant	-	1.3e-07	0.033
chr19:11025144:I	chr19	11025144	AG	A	43.59	0.98	SMARCA4	intron_variant	-	1.3e-07	0.033
rs143401927	chr19	10769898	C	T	0.26	1	DNM2	intron_variant	-	1.4e-07	-0.313
chr19:11012755:S	chr19	11012755	A	G	0.27	0.99	SMARCA4	intron_variant	-	1.5e-07	-0.312
chr19:11141476:I	chr19	11141476	CA	C	0.12	0.91	KANK2	intron_variant	-	1.6e-07	-0.514
rs8104261	chr19	11133585	C	T	30.29	1	KANK2	downstream_gene_variant	-	1.6e-07	0.035
chr19:11298915:I	chr19	11298915	T	TTGAA	5.52	0.98	RAB3D	intron_variant	-	1.6e-07	-0.071
rs9749459	chr19	11131016	T	C	30.23	1	SPC24	upstream_gene_variant	-	1.6e-07	0.035
rs188447408	chr19	11429314	A	G	0.73	0.95	ELAVL3	intron_variant	-	1.7e-07	-0.191
rs142287687	chr19	10600620	A	G	0.26	1	SLC44A2	intron_variant	-	1.7e-07	-0.313
chr19:10564437:S	chr19	10564437	T	C	0.26	1	-	-	-	1.7e-07	-0.313
rs1541596	chr19	10848013	G	A	41.41	1	CARM1	intron_variant	-	1.7e-07	-0.032
rs9749257	chr19	11130960	G	T	30.26	1	SPC24	upstream_gene_variant	-	1.7e-07	0.035
chr19:10572558:0:CT	chr19	10572558	CT	!CT	40.63	0.94	SLC44A2	upstream_gene_variant	-	1.8e-07	0.034
chr19:10578541:0:A	chr19	10578541	A	!A	42.67	0.99	SLC44A2	intron_variant	-	1.8e-07	0.032
chr19:11285217:I	chr19	11285217	A	AAT	15.14	0.99	TSPAN16	intron_variant	-	1.9e-07	-0.045
chr19:11285218:I	chr19	11285218	A	AT	15.3	1	TSPAN16	intron_variant	-	2e-07	-0.044
chr19:10878537:0:CTTTAT	chr19	10878537	CTTTAT	!CTTTAT	15.02	0.96	CARM1	intron_variant	-	2e-07	0.045
rs4804148	chr19	11131867	C	T	30.27	1	SPC24	upstream_gene_variant	-	2e-07	0.034
chr19:11119584:0:CAAAAAAAAAAAAAAA	chr19	11119584	CAAAAAAAAAAAAAAA	!CAAAAAAAAAAAAAAA	38.3	0.9	SPC24	intron_variant	-	2.1e-07	0.034
chr19:10578542:I	chr19	10578542	T	TATGT	42.48	0.99	SLC44A2	intron_variant	-	2.1e-07	0.032
rs2304087	chr19	10968133	C	T	28.94	1	SMARCA4	intron_variant	-	2.2e-07	-0.035
rs10409274	chr19	11134179	G	A	29.93	1	KANK2	downstream_gene_variant	-	2.3e-07	0.034
chr19:11324283:0:TAA	chr19	11324283	TAA	!TAA	4.11	0.98	CCDC159	intron_variant	-	2.3e-07	-0.081
rs10423399	chr19	11134603	T	G	29.93	1	KANK2	downstream_gene_variant	-	2.3e-07	0.034
rs1529727	chr19	11025067	T	G	44.46	0.99	SMARCA4	intron_variant	-	2.3e-07	0.032
rs12710260	chr19	11082457	C	G	45.85	0.99	LDLR	intron_variant	-	2.4e-07	0.032
rs1003723	chr19	11085181	T	C	45.8	1	LDLR	intron_variant	-	2.5e-07	0.032
chr19:11025143:I	chr19	11025143	AAG	A	44.41	0.99	SMARCA4	intron_variant	-	2.6e-07	0.032
chr19:10578543:I	chr19	10578543	A	ATGTA	42.59	0.99	SLC44A2	intron_variant	-	2.6e-07	0.032
chr19:10578544:I	chr19	10578544	T	TGTAT	42.59	0.99	SLC44A2	intron_variant	-	2.6e-07	0.032
rs188296825	chr19	10889639	T	C	0.94	0.98	CARM1	intron_variant	-	2.6e-07	-0.168
chr19:10823026:0:CTT	chr19	10823026	CTT	!CTT	40.05	0.95	C19orf38	intron_variant	-	2.6e-07	-0.033
rs4804556	chr19	10946543	C	T	28.85	1	SMARCA4	intron_variant	-	2.7e-07	-0.035
chr19:11280766:I	chr19	11280766	T	TC	15.26	1	TSPAN16	intron_variant	-	2.8e-07	-0.044
chr19:10869545:S	chr19	10869545	A	G	0.16	1	CARM1	intron_variant	-	2.9e-07	-0.404
chr19:10760059:S	chr19	10760059	A	G	0.16	1	DNM2	intron_variant	-	2.9e-07	-0.404
rs439151	chr19	11265370	A	C	18.54	0.99	TSPAN16	upstream_gene_variant	-	3e-07	-0.04
chr19:11103719:S	chr19	11103719	A	G	0.16	0.99	LDLR	3_prime_UTR_variant	-	3e-07	-0.403
rs12608948	chr19	10936312	T	A	29.12	1	SMARCA4	intron_variant	-	3.2e-07	-0.034
rs12983082	chr19	11077561	C	A	46.02	0.99	LDLR	intron_variant	-	3.2e-07	0.032
rs17248819	chr19	11079713	T	C	45.93	0.99	LDLR	intron_variant	-	3.2e-07	0.032
rs184740370	chr19	10841929	G	T	0.94	0.98	CARM1	upstream_gene_variant	-	3.4e-07	-0.166
chr19:11081731:I	chr19	11081731	CTCCA	C	45.74	0.99	LDLR	intron_variant	-	3.5e-07	0.031
chr19:10999376:S	chr19	10999376	A	G	0.16	1	SMARCA4	intron_variant	-	3.8e-07	-0.398
rs36105716	chr19	10927701	C	A	18.91	0.94	SMARCA4	upstream_gene_variant	-	3.8e-07	-0.041
rs55716353	chr19	10973153	A	T	28.98	1	SMARCA4	intron_variant	-	3.8e-07	-0.034
rs55935710	chr19	10973151	T	C	28.98	1	SMARCA4	intron_variant	-	3.8e-07	-0.034
rs139353178	chr19	10961985	C	T	0.34	0.97	SMARCA4	intron_variant	-	4.5e-07	-0.269
chr19:10601928:S	chr19	10601928	C	G	0.15	0.96	SLC44A2	intron_variant	-	4.5e-07	-0.416
chr19:10646127:S	chr19	10646127	T	C	0.92	0.99	ILF3	intron_variant	-	4.6e-07	-0.164
chr19:10824317:S	chr19	10824317	T	C	0.74	0.98	C19orf38	intron_variant	-	4.6e-07	-0.184
chr19:10602335:0:TAA	chr19	10602335	!TAA	TAA	22.48	0.9	SLC44A2	intron_variant	-	4.6e-07	-0.039
rs11669202	chr19	10967790	C	T	28.84	1	SMARCA4	intron_variant	-	5e-07	-0.034
rs12978481	chr19	10825259	C	G	14.47	0.99	C19orf38	intron_variant	-	5.1e-07	0.044
rs17248748	chr19	11067040	T	C	3.37	0.99	LDLR	intron_variant	-	5.7e-07	-0.085
rs17242353	chr19	11061806	T	C	4.39	0.98	LDLR	intron_variant	-	6.1e-07	0.075
chr19:10717189:S	chr19	10717189	C	A	0.73	0.99	DNM2	intron_variant	-	6.2e-07	-0.183
chr19:10600937:0:CTATTATTATTATTAT	chr19	10600937	!CTATTATTATTATTAT	CTATTATTATTATTAT	34.9	0.93	SLC44A2	intron_variant	-	6.2e-07	-0.033
chr19:10700766:S	chr19	10700766	A	G	0.73	0.99	DNM2	intron_variant	-	6.3e-07	-0.183
chr19:11235692:0:ATTATTTATTTAT	chr19	11235692	!ATTATTTATTTAT	ATTATTTATTTAT	32.52	0.94	DOCK6	upstream_gene_variant	-	6.5e-07	-0.033
chr19:10835371:I	chr19	10835371	G	GTG	33.36	1	C19orf38	intron_variant	-	7.3e-07	-0.032
chr19:10835370:I	chr19	10835370	G	GGT	33.36	1	C19orf38	intron_variant	-	7.3e-07	-0.032
rs111867267	chr19	11093919	A	!A	42.02	0.94	LDLR	intron_variant	-	8.1e-07	0.032
rs2421205	chr19	11123319	C	T	22.03	1	SPC24	intron_variant	-	8.2e-07	0.036
rs79050709	chr19	11135530	T	C	11.05	0.99	KANK2	downstream_gene_variant	-	8.3e-07	-0.048
chr19:10664714:S	chr19	10664714	C	G	0.73	1	ILF3	downstream_gene_variant	-	9.1e-07	-0.18
rs17811736	chr19	10867708	G	A	33.38	1	CARM1	intron_variant	-	9.9e-07	-0.032
chr19:10579662:I	chr19	10579662	C	CCG	39.85	0.95	SLC44A2	intron_variant	-	1e-06	0.031
rs36005514	chr19	11051764	A	G	9.69	0.98	-	-	-	1e-06	0.051
chr19:10693015:S	chr19	10693015	T	C	0.35	0.98	DNM2	intron_variant	-	1e-06	-0.257
rs9749350	chr19	11118299	G	C	17.15	0.99	SPC24	downstream_gene_variant	-	1.1e-06	0.04
chr19:10927704:S	chr19	10927704	C	A	0.84	0.97	SMARCA4	upstream_gene_variant	-	1.1e-06	-0.169
rs67475684	chr19	11093951	T	A	46.74	1	LDLR	intron_variant	-	1.2e-06	0.03
rs8107248	chr19	10588436	A	G	18.26	1	SLC44A2	intron_variant	-	1.2e-06	-0.039
rs8105461	chr19	11509426	C	T	6.68	0.99	CNN1	upstream_gene_variant	-	1.2e-06	-0.06
rs8107247	chr19	10588429	A	T	18.25	1	SLC44A2	intron_variant	-	1.2e-06	-0.039
rs7250421	chr19	10590845	T	C	18.25	1	SLC44A2	intron_variant	-	1.2e-06	-0.038
chr19:11017755:S	chr19	11017755	T	C	0.84	0.93	SMARCA4	intron_variant	-	1.2e-06	-0.169
rs2885055	chr19	10590097	G	A	18.26	1	SLC44A2	intron_variant	-	1.3e-06	-0.038
rs8112355	chr19	10592745	T	C	18.27	1	SLC44A2	intron_variant	-	1.3e-06	-0.038
rs8106542	chr19	10588237	C	T	18.26	1	SLC44A2	intron_variant	-	1.3e-06	-0.038
rs4804144	chr19	11097180	A	C	41.1	1	LDLR	intron_variant	-	1.3e-06	0.03
chr19:10831047:0:T	chr19	10831047	T	!T	29.55	0.9	C19orf38	intron_variant	-	1.3e-06	-0.034
rs2043305	chr19	10589320	A	G	18.28	1	SLC44A2	intron_variant	-	1.4e-06	-0.038
rs111624648	chr19	11006282	A	G	0.72	1	SMARCA4	intron_variant	-	1.5e-06	-0.175
rs8106664	chr19	10589030	G	T	18.28	1	SLC44A2	intron_variant	-	1.5e-06	-0.038
rs2360219	chr19	10846489	A	G	33.44	1	CARM1	intron_variant	-	1.5e-06	-0.031
rs12460421	chr19	10842352	G	A	33.34	1	CARM1	upstream_gene_variant	-	1.6e-06	-0.031
rs34824923	chr19	11152592	A	G	6.2	0.99	KANK2	intron_variant	-	1.6e-06	0.061
rs116959285	chr19	11091690	G	C	4.84	0.99	LDLR	intron_variant	-	1.6e-06	0.068
rs75249041	chr19	11274360	T	C	15.47	0.94	TSPAN16	intron_variant	-	1.6e-06	-0.042
chr19:11056703:I	chr19	11056703	AT	A	0.67	0.98	LDLR	upstream_gene_variant	-	1.7e-06	-0.183
rs11879981	chr19	10836889	G	T	33.44	1	C19orf38	intron_variant	-	1.7e-06	-0.031
chr19:11257145:I	chr19	11257145	C	CAG	19.56	1	-	-	-	1.8e-06	-0.037
chr19:10829570:0:AAAAGAAAGAAAGAAAGAAAG	chr19	10829570	AAAAGAAAGAAAGAAAGAAAG	!AAAAGAAAGAAAGAAAGAAAG	10.13	0.99	C19orf38	intron_variant	-	1.8e-06	0.049
rs4804543	chr19	10859019	T	C	33.44	1	CARM1	intron_variant	-	1.8e-06	-0.031
rs322124	chr19	11260372	G	C	19.58	1	-	-	-	1.9e-06	-0.037
rs322128	chr19	11263416	T	C	19.58	1	TSPAN16	upstream_gene_variant	-	1.9e-06	-0.037
chr19:11324410:S	chr19	11324410	T	C	1.06	0.97	CCDC159	intron_variant	-	2e-06	-0.145
rs4804510	chr19	10564280	A	G	31.37	1	-	-	-	2.1e-06	-0.031
rs322126	chr19	11259724	T	C	19.57	1	-	-	-	2.1e-06	-0.037
rs4804149	chr19	11145028	C	T	33.23	0.98	KANK2	intron_variant	-	2.1e-06	0.031
rs322125	chr19	11259882	T	C	19.48	1	-	-	-	2.2e-06	-0.037
chr19:11089142:0:CTTT	chr19	11089142	CTTT	!CTTT	38.29	0.95	LDLR	intron_variant	-	2.5e-06	0.03
chr19:11257722:I	chr19	11257722	C	CTT	25.25	0.99	-	-	-	2.5e-06	0.033
chr19:11285216:I	chr19	11285216	A	AAAT	12.25	0.94	TSPAN16	intron_variant	-	2.5e-06	-0.045
chr19:10864345:S	chr19	10864345	T	C	0.36	1	CARM1	intron_variant	-	2.6e-06	-0.242
rs62130040	chr19	10635809	G	C	12.76	0.99	ILF3	intron_variant	-	2.7e-06	0.043
rs34516961	chr19	10768286	G	A	14.43	1	DNM2	intron_variant	-	2.8e-06	0.041
chr19:11275251:0:AT	chr19	11275251	AT	!AT	2.32	0.93	TSPAN16	intron_variant	-	3e-06	-0.098
rs322129	chr19	11262105	T	C	19.58	1	-	-	-	3.3e-06	-0.036
rs143368951	chr19	10600531	G	A	1.16	0.99	SLC44A2	intron_variant	-	3.3e-06	-0.133
rs73009557	chr19	10884367	A	G	1.93	0.98	CARM1	intron_variant	-	3.6e-06	-0.104
chr19:11274354:0:TAC	chr19	11274354	TAC	!TAC	12.94	0.96	TSPAN16	intron_variant	-	3.6e-06	-0.043
rs76983741	chr19	10912716	CAGAT	C	42.73	0.99	-	-	-	3.6e-06	-0.029
rs2738459	chr19	11099473	C	A	47.77	1	LDLR	intron_variant	-	4.7e-06	-0.028
chr19:11243479:S	chr19	11243479	T	C	0.47	0.98	-	-	-	5.1e-06	-0.205
chr19:10912718:I	chr19	10912718	GAT	G	41.78	0.98	-	-	-	6.2e-06	-0.028
chr19:11243410:0:CTTT	chr19	11243410	!CTTT	CTTT	36.25	0.91	-	-	-	6.7e-06	-0.03
rs1968437	chr19	10930264	A	C	31.68	0.99	SMARCA4	upstream_gene_variant	-	6.8e-06	-0.03
rs73013169	chr19	10988069	T	G	25.35	1	SMARCA4	intron_variant	-	6.8e-06	-0.032
rs73013167	chr19	10987199	C	G	25.35	1	SMARCA4	intron_variant	-	6.8e-06	-0.032
chr19:10564843:0:GATT	chr19	10564843	!GATT	GATT	34.45	0.96	-	-	-	7.2e-06	-0.029
chr19:10755385:I	chr19	10755385	TTTTTTTTT	T	40.66	0.9	DNM2	intron_variant	-	7.2e-06	-0.03
chr19:11098019:0:CAA	chr19	11098019	CAA	!CAA	40.39	0.99	LDLR	intron_variant	-	7.3e-06	0.028
rs12232780	chr19	10993080	A	G	25.3	1	SMARCA4	intron_variant	-	7.3e-06	-0.032
chr19:11155854:S	chr19	11155854	C	T	8.17	0.98	KANK2	intron_variant	-	7.4e-06	0.05
chr19:11169746:I	chr19	11169746	A	AC	1.02	0.97	KANK2	upstream_gene_variant	-	7.4e-06	-0.138
chr19:10835373:I	chr19	10835373	G	GT	32.21	0.98	C19orf38	intron_variant	-	7.5e-06	-0.03
rs140181075	chr19	11125618	T	C	2.43	0.99	SPC24	intron_variant	-	8.5e-06	0.09
rs78219104	chr19	10681425	T	C	10.05	0.99	QTRT1	intron_variant	-	9.3e-06	0.045
chr19:11171508:S	chr19	11171508	G	A	1.05	0.96	DOCK6	intron_variant	-	9.8e-06	-0.135
chr19:11155857:S	chr19	11155857	A	G	8.19	0.98	KANK2	intron_variant	-	1e-05	0.049
rs62129141	chr19	11129977	C	G	10.49	0.99	SPC24	upstream_gene_variant	-	1e-05	0.044
chr19:11155862:S	chr19	11155862	A	G	7.77	0.97	KANK2	intron_variant	-	1.1e-05	0.051
chr19:11155863:S	chr19	11155863	A	C	7.77	0.97	KANK2	intron_variant	-	1.1e-05	0.051
chr19:11154202:0:TAAAA	chr19	11154202	TAAAA	!TAAAA	7.65	0.95	KANK2	intron_variant	-	1.2e-05	0.051
rs117557812	chr19	11484865	A	G	2.24	0.97	ECSIT	splice_region_variant	-	1.2e-05	-0.092
rs7254114	chr19	11155537	C	A	34.58	1	KANK2	intron_variant	-	1.3e-05	0.028
chr19:11154222:S	chr19	11154222	A	C	10.3	0.95	KANK2	intron_variant	-	1.3e-05	0.045
chr19:10570851:0:ATTT	chr19	10570851	ATTT	!ATTT	21.31	0.91	SLC44A2	upstream_gene_variant	-	1.3e-05	0.034
chr19:10588845:I	chr19	10588845	CT	C	18.17	1	SLC44A2	intron_variant	-	1.3e-05	-0.035
rs62131786	chr19	10742994	G	A	7.66	0.99	DNM2	intron_variant	-	1.3e-05	0.05
rs62129140	chr19	11126630	A	G	10.5	0.99	SPC24	intron_variant	-	1.3e-05	0.043
rs10413278	chr19	11216752	A	G	46.38	0.99	DOCK6	intron_variant	-	1.4e-05	-0.027
rs1560700	chr19	11237438	T	A	28.32	1	DOCK6	upstream_gene_variant	-	1.4e-05	-0.029
rs111322856	chr19	11084682	TTTG	T	41.29	0.94	LDLR	intron_variant	-	1.5e-05	0.028
chr19:11254303:0:CTT	chr19	11254303	CTT	!CTT	20.97	0.98	-	-	-	1.5e-05	-0.033
rs74180170	chr19	11118257	C	T	37.13	0.98	SPC24	downstream_gene_variant	-	1.6e-05	-0.028
chr19:11163743:S	chr19	11163743	T	C	0.11	0.96	KANK2	intron_variant	-	1.7e-05	-0.418
chr19:10745687:S	chr19	10745687	T	C	0.39	1	DNM2	intron_variant	-	1.8e-05	-0.212
rs1836003	chr19	11212380	T	C	46.91	0.99	C19orf80,DOCK6	intron_variant	-	1.8e-05	-0.026
rs56135394	chr19	10766213	A	T	10.77	0.99	DNM2	intron_variant	-	1.8e-05	0.042
chr19:11169475:I	chr19	11169475	T	TC	39.29	0.94	KANK2	upstream_gene_variant	-	1.8e-05	0.028
chr19:10790296:S	chr19	10790296	T	G	0.18	0.96	DNM2	intron_variant	-	1.9e-05	-0.314
rs142924282	chr19	10985975	G	A	0.39	1	SMARCA4	intron_variant	-	2e-05	-0.211
chr19:10983469:S	chr19	10983469	A	G	0.39	1	SMARCA4	intron_variant	-	2e-05	-0.211
rs7507675	chr19	11245381	!TTCTTTCTC	TTCTTTCTC	22.99	0.92	-	-	-	2.1e-05	-0.032
rs17678521	chr19	11154809	G	A	7.36	0.99	KANK2	intron_variant	-	2.1e-05	0.05
rs4586563	chr19	10755381	A	T	13.58	0.99	DNM2	intron_variant	-	2.1e-05	0.038
rs111850362	chr19	11385742	T	G	4.64	0.97	RGL3	intron_variant	-	2.1e-05	-0.063
chr19:11123596:0:TA	chr19	11123596	TA	!TA	2.44	0.99	SPC24	intron_variant	-	2.2e-05	0.084
chr19:11154549:I	chr19	11154549	T	TCAAA	8.23	0.99	KANK2	intron_variant	-	2.2e-05	0.047
chr19:10578541:0:ATATGTATG	chr19	10578541	ATATGTATG	!ATATGTATG	17.32	0.99	SLC44A2	intron_variant	-	2.2e-05	-0.034
rs191445293	chr19	11125146	C	T	2.43	0.98	SPC24	intron_variant	-	2.3e-05	0.085
chr19:11466189:I	chr19	11466189	TAACAT	T	37.66	0.9	ZNF653	intron_variant	-	2.3e-05	0.028
chr19:11466190:I	chr19	11466190	AACATA	A	37.66	0.9	ZNF653	intron_variant	-	2.3e-05	0.028
rs73017023	chr19	11096855	T	A	46.92	1	LDLR	intron_variant	-	2.3e-05	0.026
chr19:11083439:S	chr19	11083439	C	G	0.18	0.96	LDLR	intron_variant	-	2.4e-05	-0.311
rs141704615	chr19	11010600	G	A	1.37	0.98	SMARCA4	intron_variant	-	2.4e-05	0.111
chr19:11154232:S	chr19	11154232	A	C	8.05	0.97	KANK2	intron_variant	-	2.4e-05	0.048
rs2569507	chr19	10659904	G	A	42.38	0.99	ILF3	intron_variant	-	2.5e-05	-0.026
chr19:11264830:S	chr19	11264830	G	C	0.11	0.96	TSPAN16	upstream_gene_variant	-	2.6e-05	-0.409
rs62131833	chr19	10830349	T	C	7.52	0.99	C19orf38	intron_variant	-	2.6e-05	0.049
chr19:11392748:S	chr19	11392748	T	C	0.48	0.98	CCDC151	intron_variant	-	2.7e-05	-0.187
chr19:10600943:I	chr19	10600943	T	TTATTATTATTATTAC	32.86	0.9	SLC44A2	intron_variant	-	2.7e-05	-0.029
chr19:10832293:S	chr19	10832293	A	G	0.17	0.96	C19orf38	intron_variant	-	2.7e-05	-0.313
chr19:11253022:I	chr19	11253022	T	TA	33.14	0.94	-	-	-	2.7e-05	-0.028
rs189524519	chr19	10863852	G	A	0.3	0.97	CARM1	intron_variant	-	2.8e-05	-0.243
rs142960856	chr19	11248655	A	G	29	0.99	-	-	-	2.8e-05	-0.028
rs10413422	chr19	10579727	T	C	17.4	0.99	SLC44A2	intron_variant	-	2.9e-05	-0.034
chr19:11252853:I	chr19	11252853	TTTTTTC	T	29.01	0.99	-	-	-	2.9e-05	-0.028
rs73017056	chr19	11107264	G	A	43.83	1	LDLR	downstream_gene_variant	-	3e-05	0.026
chr19:10676093:S	chr19	10676093	T	C	1.15	0.99	QTRT1	intron_variant	-	3.1e-05	0.119
rs73017058	chr19	11107284	C	T	43.75	1	LDLR	downstream_gene_variant	-	3.1e-05	0.026
chr19:11517898:S	chr19	11517898	T	C	0.28	0.96	CNN1	intron_variant	-	3.1e-05	-0.248
rs2569542	chr19	11098772	A	G	22.98	1	LDLR	intron_variant	-	3.1e-05	-0.03
rs79430416	chr19	10755378	ATT	A	40.84	0.95	DNM2	intron_variant	-	3.1e-05	-0.027
chr19:11247782:I	chr19	11247782	A	ATTTTTAT	25.9	0.94	-	-	-	3.2e-05	-0.03
chr19:11154213:I	chr19	11154213	A	AC	8.38	0.99	KANK2	intron_variant	-	3.3e-05	0.046
rs12979384	chr19	11154286	G	A	8.49	0.99	KANK2	intron_variant	-	3.3e-05	0.046
chr19:10720541:S	chr19	10720541	A	T	0.63	0.99	DNM2	intron_variant	-	3.3e-05	-0.163
rs73017025	chr19	11096934	G	A	46.88	1	LDLR	intron_variant	-	3.4e-05	0.025
rs149598059	chr19	11248452	G	T	28.6	0.99	-	-	-	3.4e-05	-0.028
rs4804145	chr19	11097378	A	G	46.78	1	LDLR	intron_variant	-	3.5e-05	0.025
rs17248931	chr19	11095591	A	G	46.77	1	LDLR	intron_variant	-	3.5e-05	0.025
chr19:11159882:0:ATT	chr19	11159882	ATT	!ATT	29.88	0.91	KANK2	intron_variant	-	3.5e-05	0.029
rs68141833	chr19	11100439	C	T	43.88	1	LDLR	intron_variant	-	3.5e-05	0.026
rs8112638	chr19	11105782	T	C	47.9	1	LDLR	downstream_gene_variant	-	3.5e-05	0.025
chr19:11155157:I	chr19	11155157	G	GATTC	8.59	0.98	KANK2	intron_variant	-	3.6e-05	0.045
rs6413504	chr19	11102915	G	A	47.9	1	LDLR	intron_variant	-	3.6e-05	0.025
rs12980879	chr19	11158358	A	G	8.51	1	KANK2	intron_variant	-	3.6e-05	0.045
rs12982466	chr19	11158289	T	C	8.37	0.99	KANK2	intron_variant	-	3.6e-05	0.046
chr19:11155870:S	chr19	11155870	A	G	6.14	0.9	KANK2	intron_variant	-	3.6e-05	0.055
rs5927	chr19	11094941	A	G	23.03	1	LDLR	synonymous_variant	NM_000527.4:c.2232A>G(p.=),NM_001195798.1:c.2232A>G(p.=),NM_001195799.1:c.2109A>G(p.=),NM_001195800....	3.7e-05	-0.03
chr19:10808067:S	chr19	10808067	A	G	0.46	0.99	TMED1	upstream_gene_variant	-	3.7e-05	-0.186
rs80173273	chr19	11107180	C	T	43.78	1	LDLR	downstream_gene_variant	-	3.7e-05	0.025
rs10411534	chr19	11216298	A	C	49.71	0.99	DOCK6	intron_variant	-	3.7e-05	0.025
rs56965685	chr19	11234641	G	A	27.36	0.98	DOCK6	upstream_gene_variant	-	3.7e-05	-0.029
rs367996	chr19	11265473	G	A	26.71	1	TSPAN16	upstream_gene_variant	-	3.8e-05	-0.028
rs2738467	chr19	11104735	T	C	43.88	1	LDLR	3_prime_UTR_variant	-	3.8e-05	0.025
chr19:11160167:I	chr19	11160167	C	CA	8.52	0.99	KANK2	intron_variant	-	3.8e-05	0.045
chr19:11212586:S	chr19	11212586	G	A	1	0.96	C19orf80,DOCK6	intron_variant	-	3.8e-05	-0.129
rs10408934	chr19	10577256	A	G	17.3	1	SLC44A2	intron_variant	-	3.8e-05	-0.033
chr19:10588681:S	chr19	10588681	C	T	1.16	1	SLC44A2	intron_variant	-	3.9e-05	0.117
rs4804585	chr19	11250771	T	C	28.91	1	-	-	-	3.9e-05	-0.028
rs34645805	chr19	11108522	G	A	43.88	1	LDLR	downstream_gene_variant	-	3.9e-05	0.025
rs12459476	chr19	11099492	G	A	43.87	1	LDLR	intron_variant	-	4e-05	0.025
rs74179974	chr19	11157838	C	T	8.48	0.99	KANK2	intron_variant	-	4e-05	0.045
chr19:11158947:I	chr19	11158947	AG	A	8.52	1	KANK2	intron_variant	-	4e-05	0.045
chr19:11159016:I	chr19	11159016	GT	G	8.53	1	KANK2	intron_variant	-	4e-05	0.045
rs12461546	chr19	11159491	T	C	8.53	1	KANK2	intron_variant	-	4e-05	0.045
rs12459892	chr19	11159459	C	T	8.53	1	KANK2	intron_variant	-	4e-05	0.045
rs12985316	chr19	11154029	A	G	8.53	1	KANK2	intron_variant	-	4e-05	0.045
rs73017063	chr19	11107640	A	G	43.89	1	LDLR	downstream_gene_variant	-	4e-05	0.025
rs12979337	chr19	11154237	AAAAAAAAC	A	8.53	0.99	KANK2	intron_variant	-	4.1e-05	0.045
rs11880865	chr19	10932148	T	A	32.58	1	SMARCA4	upstream_gene_variant	-	4.1e-05	-0.027
rs35453549	chr19	11108424	A	G	43.91	1	LDLR	downstream_gene_variant	-	4.1e-05	0.025
rs36104620	chr19	11154684	G	A	8.52	1	KANK2	intron_variant	-	4.1e-05	0.045
chr19:11152782:I	chr19	11152782	AC	A	8.19	0.97	KANK2	intron_variant	-	4.1e-05	0.046
rs74179972	chr19	11157830	G	A	8.51	0.99	KANK2	intron_variant	-	4.1e-05	0.045
chr19:10591779:S	chr19	10591779	A	C	0.38	1	SLC44A2	intron_variant	-	4.2e-05	-0.206
rs12461028	chr19	11158855	A	C	8.53	1	KANK2	intron_variant	-	4.2e-05	0.045
rs74179973	chr19	11157835	A	G	8.51	0.99	KANK2	intron_variant	-	4.2e-05	0.045
rs12984430	chr19	11158633	G	A	32.11	0.99	KANK2	intron_variant	-	4.2e-05	0.027
chr19:11158801:I	chr19	11158801	A	AG	8.53	1	KANK2	intron_variant	-	4.2e-05	0.045
rs12984184	chr19	11158558	G	A	8.53	1	KANK2	intron_variant	-	4.2e-05	0.045
rs12983605	chr19	11158332	G	A	8.53	1	KANK2	intron_variant	-	4.2e-05	0.045
rs77377417	chr19	11157855	G	A	8.53	1	KANK2	intron_variant	-	4.2e-05	0.045
rs12974711	chr19	11158258	C	T	8.53	1	KANK2	intron_variant	-	4.2e-05	0.045
rs35545871	chr19	11160426	A	G	8.51	0.99	KANK2	intron_variant	-	4.3e-05	0.045
chr19:10918611:0:GACACAC	chr19	10918611	GACACAC	!GACACAC	7.44	0.99	-	-	-	4.3e-05	0.048
rs10413374	chr19	11249134	G	A	28.93	1	-	-	-	4.3e-05	-0.028
rs144081203	chr19	11154391	C	T	8.53	1	KANK2	intron_variant	-	4.3e-05	0.045
rs34797640	chr19	11158027	A	G	8.53	1	KANK2	intron_variant	-	4.4e-05	0.045
chr19:11287803:S	chr19	11287803	G	T	17.02	0.96	TSPAN16	intron_variant	-	4.4e-05	0.034
rs35616216	chr19	11154434	A	G	8.53	1	KANK2	intron_variant	-	4.4e-05	0.045
rs74180173	chr19	11153083	T	C	8.53	1	KANK2	intron_variant	-	4.4e-05	0.045
rs4804558	chr19	10949219	C	T	32.65	1	SMARCA4	intron_variant	-	4.4e-05	-0.027
rs12971719	chr19	11153941	T	C	8.53	1	KANK2	intron_variant	-	4.4e-05	0.045
rs17616620	chr19	11154642	A	G	8.53	1	KANK2	intron_variant	-	4.4e-05	0.045
rs74180172	chr19	11152991	T	C	8.53	1	KANK2	intron_variant	-	4.4e-05	0.045
rs17678527	chr19	11155120	C	T	8.53	1	KANK2	intron_variant	-	4.4e-05	0.045
rs4804592	chr19	11386395	T	G	4.79	0.98	RGL3	intron_variant	-	4.5e-05	-0.059
rs12984774	chr19	11153855	C	G	8.53	1	KANK2	intron_variant	-	4.5e-05	0.045
rs182218052	chr19	10694711	T	C	4.03	0.98	DNM2	intron_variant	-	4.5e-05	0.064
rs146982841	chr19	10632544	T	C	0.29	0.96	ILF3	intron_variant	-	4.5e-05	-0.238
chr19:11287805:S	chr19	11287805	G	T	16.98	0.96	TSPAN16	intron_variant	-	4.5e-05	0.034
rs34305812	chr19	11153368	A	G	8.53	1	KANK2	intron_variant	-	4.5e-05	0.045
chr19:10957198:S	chr19	10957198	A	G	0.25	0.96	SMARCA4	intron_variant	-	4.5e-05	-0.257
chr19:10937417:S	chr19	10937417	C	T	0.25	0.96	SMARCA4	intron_variant	-	4.5e-05	-0.257
rs185802315	chr19	10638054	G	A	0.3	0.97	ILF3	intron_variant	-	4.6e-05	-0.236
rs12972345	chr19	11153820	G	A	8.53	0.99	KANK2	intron_variant	-	4.6e-05	0.045
rs12978807	chr19	11153811	C	T	8.5	0.99	KANK2	intron_variant	-	4.6e-05	0.045
rs111831594	chr19	11155359	G	A	8.51	0.99	KANK2	intron_variant	-	4.6e-05	0.045
rs4804150	chr19	11188571	T	C	47.33	1	DOCK6	intron_variant	-	4.6e-05	-0.025
rs4614849	chr19	11252624	C	T	28.97	1	-	-	-	4.6e-05	-0.027
rs75299466	chr19	11157639	C	T	8.5	0.99	KANK2	intron_variant	-	4.7e-05	0.045
rs12981085	chr19	11252294	T	C	28.97	1	-	-	-	4.7e-05	-0.027
chr19:10755380:I	chr19	10755380	TA	T	13.61	0.97	DNM2	intron_variant	-	4.7e-05	0.037
chr19:11250227:I	chr19	11250227	T	TA	28.96	1	-	-	-	4.7e-05	-0.027
rs11667138	chr19	11251998	C	T	28.96	1	-	-	-	4.8e-05	-0.027
rs77042252	chr19	11248780	C	T	28.94	1	-	-	-	4.8e-05	-0.027
chr19:11154214:S	chr19	11154214	A	C	8.56	0.98	KANK2	intron_variant	-	4.9e-05	0.045
rs370229	chr19	11145483	A	G	38.82	1	KANK2	intron_variant	-	5e-05	0.025
chr19:10981403:S	chr19	10981403	T	C	0.48	1	SMARCA4	intron_variant	-	5e-05	-0.178
rs147762096	chr19	11155818	T	C	8.52	1	KANK2	intron_variant	-	5e-05	0.044
chr19:10927083:I	chr19	10927083	C	CTCTT	0.48	1	-	-	-	5e-05	-0.178
chr19:11152912:0:T	chr19	11152912	T	!T	8.59	0.99	KANK2	intron_variant	-	5e-05	0.044
rs67036518	chr19	10916935	G	A	33.47	1	-	-	-	5e-05	-0.026
rs113379022	chr19	10574422	T	C	31.83	0.98	SLC44A2	intron_variant	-	5.1e-05	0.027
rs11085773	chr19	11253076	A	G	28.96	1	-	-	-	5.1e-05	-0.027
rs73011362	chr19	10930908	A	T	32.64	1	SMARCA4	upstream_gene_variant	-	5.2e-05	-0.026
chr19:11154227:S	chr19	11154227	A	C	7.71	0.96	KANK2	intron_variant	-	5.2e-05	0.047
rs2871604	chr19	11252880	A	G	28.95	1	-	-	-	5.2e-05	-0.027
rs145836988	chr19	11155469	G	A	8.51	1	KANK2	intron_variant	-	5.2e-05	0.044
rs11883173	chr19	10931872	T	G	32.6	1	SMARCA4	upstream_gene_variant	-	5.2e-05	-0.026
rs11085775	chr19	11253142	T	C	28.94	1	-	-	-	5.2e-05	-0.027
rs111516643	chr19	10931633	T	C	32.47	1	SMARCA4	upstream_gene_variant	-	5.3e-05	-0.026
rs35312489	chr19	11154467	T	C	8.47	1	KANK2	intron_variant	-	5.3e-05	0.044
chr19:11518882:I	chr19	11518882	GCGGGGGGCAGGGAT	G	2.24	0.93	CNN1	intron_variant	-	5.3e-05	-0.086
chr19:11154231:I	chr19	11154231	A	AC	8.26	0.98	KANK2	intron_variant	-	5.3e-05	0.045
rs673748	chr19	11254185	A	G	28.93	1	-	-	-	5.4e-05	-0.027
rs4804526	chr19	10732470	C	G	35.4	1	DNM2	intron_variant	-	5.4e-05	-0.026
chr19:11242511:0:AT	chr19	11242511	!AT	AT	29.45	0.98	-	-	-	5.5e-05	-0.027
rs8113260	chr19	11250290	G	T	28.97	1	-	-	-	5.5e-05	-0.027
chr19:10927695:I	chr19	10927695	AC	A	32.84	0.98	SMARCA4	upstream_gene_variant	-	5.5e-05	-0.027
rs4804158	chr19	11241212	T	C	28.65	1	-	-	-	5.6e-05	-0.027
rs56012621	chr19	11242637	C	T	28.65	1	-	-	-	5.6e-05	-0.027
rs62131089	chr19	11254197	A	C	28.94	1	-	-	-	5.6e-05	-0.027
rs78492533	chr19	11248758	T	G	28.86	1	-	-	-	5.6e-05	-0.027
rs12610280	chr19	11242920	G	A	28.67	1	-	-	-	5.6e-05	-0.027
rs113848170	chr19	11242079	A	G	28.65	1	-	-	-	5.7e-05	-0.027
chr19:11157505:S	chr19	11157505	A	T	7.87	0.97	KANK2	intron_variant	-	5.7e-05	0.046
rs4804160	chr19	11241367	A	T	28.65	1	-	-	-	5.8e-05	-0.027
rs35339772	chr19	11241477	G	C	28.65	1	-	-	-	5.8e-05	-0.027
rs56293109	chr19	11242329	A	G	28.65	1	-	-	-	5.8e-05	-0.027
rs34496134	chr19	11241524	T	C	28.65	1	-	-	-	5.8e-05	-0.027
rs4804159	chr19	11241295	A	G	28.65	1	-	-	-	5.8e-05	-0.027
chr19:11327178:S	chr19	11327178	T	C	0.44	0.98	LPPR2	5_prime_UTR_variant	-	5.8e-05	-0.189
chr19:11154226:I	chr19	11154226	A	AC	8.3	0.98	KANK2	intron_variant	-	5.8e-05	0.045
rs12610405	chr19	11243030	C	T	28.65	1	-	-	-	5.9e-05	-0.027
rs78918520	chr19	11245499	C	T	28.66	1	-	-	-	5.9e-05	-0.027
rs12971903	chr19	11241855	C	G	28.64	1	-	-	-	5.9e-05	-0.027
rs80188339	chr19	11243800	T	C	28.65	1	-	-	-	5.9e-05	-0.027
rs12979510	chr19	11244402	G	A	28.65	1	-	-	-	6e-05	-0.027
rs4804528	chr19	10747206	T	G	35.52	1	DNM2	intron_variant	-	6e-05	-0.026
rs11085770	chr19	11244875	C	T	28.65	1	-	-	-	6e-05	-0.027
rs4371271	chr19	11045293	C	T	43.02	0.99	-	-	-	6e-05	-0.025
rs11666094	chr19	11246052	G	A	28.65	1	-	-	-	6e-05	-0.027
rs35031632	chr19	11241474	C	T	28.67	1	-	-	-	6.1e-05	-0.027
rs12609356	chr19	10989824	C	T	29.18	1	SMARCA4	intron_variant	-	6.2e-05	-0.027
rs111509277	chr19	11241952	C	T	28.6	1	-	-	-	6.2e-05	-0.027
chr19:11155869:S	chr19	11155869	G	T	6.17	0.9	KANK2	intron_variant	-	6.3e-05	0.053
rs11878624	chr19	11233793	G	C	11.24	0.98	DOCK6	intron_variant	-	6.3e-05	-0.039
rs2163800	chr19	10936706	G	!G	32.34	1	SMARCA4	intron_variant	-	6.4e-05	-0.026
rs34857309	chr19	11242471	G	A	28.52	1	-	-	-	6.4e-05	-0.027
rs147820753	chr19	10603166	T	C	0.33	0.99	SLC44A2	missense_variant	NP_001138528.1:p.Leu151Phe,NP_065161.3:p.Leu153Phe	6.5e-05	-0.217
rs11670097	chr19	10738127	C	T	35.39	1	DNM2	intron_variant	-	6.5e-05	-0.026
rs79165405	chr19	10948446	G	!G	32.41	1	SMARCA4	intron_variant	-	6.5e-05	-0.026
rs376642	chr19	11253431	T	C	28.96	1	-	-	-	6.6e-05	-0.027
chr19:10646641:S	chr19	10646641	T	A	0.34	0.99	ILF3	intron_variant	-	6.6e-05	-0.214
chr19:11252528:0:C	chr19	11252528	!C	C	28.71	0.99	-	-	-	6.6e-05	-0.027
rs34333186	chr19	11145891	A	T	8.31	0.99	KANK2	intron_variant	-	6.6e-05	0.044
rs12979297	chr19	11244370	G	A	28.61	1	-	-	-	6.7e-05	-0.027
rs13344681	chr19	11247944	C	G	30.95	0.97	-	-	-	6.7e-05	-0.027
chr19:11078944:S	chr19	11078944	T	C	0.26	0.96	LDLR	intron_variant	-	6.8e-05	-0.25
rs72992967	chr19	11437697	T	C	18.8	0.96	ELAVL3	intron_variant	-	6.8e-05	-0.032
rs390458	chr19	11145886	G	A	38.97	1	KANK2	intron_variant	-	6.9e-05	0.025
rs62131089	chr19	11254197	CA	C	28.92	1	-	-	-	6.9e-05	-0.027
rs74179971	chr19	11148073	G	C	8.4	1	KANK2	intron_variant	-	7e-05	0.044
rs74179970	chr19	11148001	A	G	8.4	1	KANK2	intron_variant	-	7e-05	0.044
chr19:11254196:I	chr19	11254196	GA	G	28.91	1	-	-	-	7e-05	-0.027
rs12971761	chr19	11243717	G	A	28.64	1	-	-	-	7.1e-05	-0.027
chr19:10628520:S	chr19	10628520	T	C	4.11	0.98	ILF3	intron_variant	-	7.1e-05	0.062
chr19:11252854:0:TT	chr19	11252854	!TT	TT	32.85	0.95	-	-	-	7.5e-05	-0.026
rs35824347	chr19	11146457	A	G	8.38	0.99	KANK2	intron_variant	-	7.5e-05	0.044
rs12984117	chr19	10756493	A	T	35.44	1	DNM2	intron_variant	-	7.7e-05	-0.025
chr19:10925087:S	chr19	10925087	C	T	0.37	0.93	-	-	-	8e-05	-0.207
rs12460558	chr19	11147416	A	G	8.33	1	KANK2	intron_variant	-	8.1e-05	0.044
rs2978615	chr19	11104260	T	C	48.27	0.99	LDLR	3_prime_UTR_variant	-	8.2e-05	0.024
rs11085753	chr19	10980272	C	G	32.58	1	SMARCA4	intron_variant	-	8.3e-05	-0.026
chr19:11245062:I	chr19	11245062	TA	T	28.8	1	-	-	-	8.5e-05	-0.027
rs62131827	chr19	10792115	C	G	7.09	0.99	DNM2	intron_variant	-	8.5e-05	0.047
rs6511716	chr19	10928835	G	A	34.18	1	SMARCA4	upstream_gene_variant	-	8.6e-05	-0.025
rs397003	chr19	11245284	!CTTCCTTCCTTCCTTCC	CTTCCTTCCTTCCTTCC	29.1	1	-	-	-	8.6e-05	-0.026
rs17242367	chr19	11065627	T	C	9.3	0.98	LDLR	intron_variant	-	8.8e-05	0.042
chr19:11242344:0:CTATA	chr19	11242344	!CTATA	CTATA	29.43	0.98	-	-	-	9.3e-05	-0.026
rs62131825	chr19	10787563	T	C	6.97	0.98	DNM2	intron_variant	-	9.6e-05	0.047
rs78301016	chr19	10924046	A	G	10.96	1	-	-	-	9.8e-05	0.038
rs17249001	chr19	11102428	A	G	8.05	0.99	LDLR	intron_variant	-	0.0001	0.044
chr19:11287801:S	chr19	11287801	G	T	16.84	0.96	TSPAN16	intron_variant	-	0.0001	0.032
rs11085752	chr19	10926409	C	A	34.21	1	-	-	-	0.0001	-0.025
rs11666334	chr19	10923218	G	A	33.62	0.99	-	-	-	0.0001	-0.025
rs8102112	chr19	11166626	C	G	0.96	0.92	KANK2	intron_variant	-	0.00011	-0.126
rs322156	chr19	11274882	A	G	25.27	0.95	TSPAN16	intron_variant	-	0.00011	-0.028
chr19:11043388:I	chr19	11043388	A	AAAG	7.74	1	-	-	-	0.00011	0.044
rs35781735	chr19	10577019	T	C	33.27	0.99	SLC44A2	intron_variant	-	0.00011	0.025
chr19:11149976:I	chr19	11149976	AG	A	6.63	0.93	KANK2	intron_variant	-	0.00011	0.049
rs322154	chr19	11275145	A	T	22.85	0.97	TSPAN16	intron_variant	-	0.00011	-0.029
rs401511	chr19	11247386	A	G	12.86	0.99	-	-	-	0.00011	-0.035
chr19:10704100:S	chr19	10704100	A	C	1.68	0.99	DNM2	intron_variant	-	0.00011	0.092
rs112988833	chr19	10926687	G	A	34.22	1	-	-	-	0.00011	-0.025
rs8182527	chr19	10929105	C	T	34.19	1	SMARCA4	upstream_gene_variant	-	0.00011	-0.025
rs1019935	chr19	10929648	A	C	34.24	0.99	SMARCA4	upstream_gene_variant	-	0.00011	-0.025
rs8182463	chr19	10929110	C	G	34.2	1	SMARCA4	upstream_gene_variant	-	0.00012	-0.025
rs8104265	chr19	10928417	C	T	34.09	1	SMARCA4	upstream_gene_variant	-	0.00012	-0.025
rs11880252	chr19	11243611	T	G	28.64	1	-	-	-	0.00012	-0.026
rs11085769	chr19	11243432	T	G	28.69	1	-	-	-	0.00013	-0.026
rs34318261	chr19	10572733	T	C	33.18	0.99	SLC44A2	upstream_gene_variant	-	0.00013	0.025
chr19:11110710:I	chr19	11110710	T	TGGGCT	43.59	1	-	-	-	0.00013	0.024
chr19:11110709:I	chr19	11110709	C	CTGGGC	43.59	1	-	-	-	0.00013	0.024
chr19:11110708:I	chr19	11110708	C	CCTGGG	43.59	1	-	-	-	0.00013	0.024
chr19:11252852:I	chr19	11252852	TTTTTTTC	T	31.67	0.96	-	-	-	0.00013	-0.026
rs191144755	chr19	10904359	C	G	0.47	0.98	YIPF2	upstream_gene_variant	-	0.00013	0.174
rs56167249	chr19	11018423	G	A	8.08	0.99	SMARCA4	intron_variant	-	0.00013	0.043
rs8113212	chr19	10593663	A	G	20.82	1	SLC44A2	intron_variant	-	0.00013	-0.029
rs4804584	chr19	11236943	T	C	12.36	1	DOCK6	upstream_gene_variant	-	0.00014	-0.036
rs148723707	chr19	11248641	C	T	28.82	0.99	-	-	-	0.00014	-0.026
rs34795914	chr19	10797814	T	G	4.13	0.99	DNM2	intron_variant	-	0.00014	0.059
rs12979469	chr19	10591352	G	A	20.85	1	SLC44A2	intron_variant	-	0.00014	-0.029
chr19:10726095:I	chr19	10726095	AT	A	1.76	0.99	DNM2	intron_variant	-	0.00014	-0.089
chr19:11241442:0:GT	chr19	11241442	!GT	GT	29.21	0.98	-	-	-	0.00014	-0.026
rs10420809	chr19	10588014	C	T	20.85	1	SLC44A2	intron_variant	-	0.00014	-0.029
rs322155	chr19	11275136	C	T	22.83	0.97	TSPAN16	intron_variant	-	0.00014	-0.028
chr19:11243888:I	chr19	11243888	CT	C	28.57	1	-	-	-	0.00015	-0.026
rs11879293	chr19	10933610	A	G	31.68	1	SMARCA4	intron_variant	-	0.00015	-0.025
rs113185784	chr19	11241899	T	C	28.63	0.99	-	-	-	0.00015	-0.026
chr19:11111334:I	chr19	11111334	C	CCTTT	44.18	0.99	-	-	-	0.00015	0.023
rs17243011	chr19	11103215	A	G	0.79	0.99	LDLR	3_prime_UTR_variant	-	0.00015	-0.133
rs17242997	chr19	11098457	G	A	0.79	0.99	LDLR	intron_variant	-	0.00015	-0.133
rs8107037	chr19	10588626	C	T	20.84	1	SLC44A2	intron_variant	-	0.00015	-0.029
rs62129066	chr19	11015361	C	T	7.14	1	SMARCA4	intron_variant	-	0.00015	0.045
rs112857158	chr19	11096040	T	C	1.69	1	LDLR	intron_variant	-	0.00015	0.089
rs11668224	chr19	10570594	C	T	33.23	1	SLC44A2	upstream_gene_variant	-	0.00015	0.025
rs8105074	chr19	10569692	C	T	14.1	1	SLC44A2	upstream_gene_variant	-	0.00015	-0.033
rs322151	chr19	11278200	T	C	24.9	1	TSPAN16	intron_variant	-	0.00016	-0.027
rs2421199	chr19	11043412	A	G	7.77	1	-	-	-	0.00016	0.043
rs35093578	chr19	10571342	G	C	33.24	1	SLC44A2	upstream_gene_variant	-	0.00016	0.025
rs322150	chr19	11278798	G	T	24.9	1	TSPAN16	intron_variant	-	0.00016	-0.027
rs73013163	chr19	10986216	A	C	5.7	0.99	SMARCA4	intron_variant	-	0.00016	-0.05
rs391793	chr19	11275205	C	T	21.65	0.95	TSPAN16	intron_variant	-	0.00016	-0.029
chr19:11081006:S	chr19	11081006	T	C	0.78	0.99	LDLR	intron_variant	-	0.00016	-0.133
chr19:11094071:0:CT	chr19	11094071	!CT	CT	29.62	0.96	LDLR	intron_variant	-	0.00016	-0.026
rs45508991	chr19	11094886	T	C	1.7	1	LDLR	missense_variant	NP_000518.1:p.Thr726Ile,NP_001182727.1:p.Thr726Ile,NP_001182728.1:p.Thr685Ile,NP_001182729.1:p.Thr55...	0.00016	0.089
rs375323	chr19	11247225	C	T	12.76	1	-	-	-	0.00016	-0.035
rs72658868	chr19	11099802	A	C	1.7	1	LDLR	intron_variant	-	0.00017	0.089
rs7253916	chr19	11155747	A	C	39.99	1	KANK2	intron_variant	-	0.00017	0.023
rs144900553	chr19	10659974	T	C	1.74	0.98	ILF3	intron_variant	-	0.00017	-0.089
chr19:10602519:S	chr19	10602519	T	A	0.35	1	SLC44A2	intron_variant	-	0.00017	0.198
chr19:11043387:I	chr19	11043387	A	AAAAG	6.86	0.96	-	-	-	0.00017	0.046
rs62129063	chr19	10997006	C	!C	7.11	1	SMARCA4	intron_variant	-	0.00018	0.045
rs3760647	chr19	10596530	A	G	20.85	1	SLC44A2	intron_variant	-	0.00018	-0.028
chr19:10821319:S	chr19	10821319	A	G	0.17	0.98	C19orf38	intron_variant	-	0.00018	-0.285
rs17699238	chr19	11286200	G	T	18.45	1	TSPAN16	intron_variant	-	0.00018	0.03
chr19:10578585:I	chr19	10578585	C	CTA	32.92	0.99	SLC44A2	intron_variant	-	0.00018	0.024
rs35969362	chr19	11110041	G	A	43.03	1	LDLR	downstream_gene_variant	-	0.00018	0.023
rs138584469	chr19	11248380	A	G	11.91	0.99	-	-	-	0.00019	-0.035
rs17842117	chr19	10920180	T	C	7.34	1	-	-	-	0.00019	0.044
rs34301174	chr19	11209098	A	G	30.44	0.99	DOCK6	intron_variant	-	0.00019	0.025
chr19:11160782:0:CC	chr19	11160782	!CC	CC	9.75	0.98	KANK2	intron_variant	-	0.00019	0.039
rs1142382,rs7258146	chr19	11104346	C	T	13.97	1	LDLR	3_prime_UTR_variant	-	0.00019	-0.033
chr19:10740442:S	chr19	10740442	G	C	0.33	1	DNM2	intron_variant	-	0.00019	0.201
chr19:11274343:0:ATATATGTG	chr19	11274343	ATATATGTG	!ATATATGTG	24.06	0.99	TSPAN16	intron_variant	-	0.00019	-0.027
rs13347097	chr19	11247938	T	A	31.05	0.96	-	-	-	0.00019	-0.025
chr19:11407601:S	chr19	11407601	A	G	0.27	0.95	PRKCSH	intron_variant	-	0.00019	-0.231
rs17248812	chr19	11077882	A	G	2.43	0.99	LDLR	intron_variant	-	0.0002	-0.075
rs150357363	chr19	11139461	T	C	0.8	0.98	KANK2	intron_variant	-	0.0002	-0.131
rs4804583	chr19	11236771	C	T	12.41	1	DOCK6	upstream_gene_variant	-	0.0002	-0.034
rs148951786	chr19	10992936	T	G	2.19	0.99	SMARCA4	intron_variant	-	0.0002	-0.078
chr19:10712241:S	chr19	10712241	A	G	0.35	0.98	DNM2	intron_variant	-	0.0002	0.196
chr19:11273610:S	chr19	11273610	T	C	0.16	0.96	TSPAN16	intron_variant	-	0.00021	-0.286
rs1975776	chr19	11266804	G	A	25.92	1	TSPAN16	upstream_gene_variant	-	0.00021	-0.026
chr19:10925047:0:CGTGTGT	chr19	10925047	CGTGTGT	!CGTGTGT	2.73	0.91	-	-	-	0.00021	0.072
rs77373181	chr19	11102060	A	G	17.02	1	LDLR	intron_variant	-	0.00021	-0.03
rs56194888	chr19	11269275	T	C	24.69	1	TSPAN16	intron_variant	-	0.00021	-0.026
rs62129964	chr19	10573926	G	T	33.15	0.99	SLC44A2	upstream_gene_variant	-	0.00021	0.024
rs2436472	chr19	11249878	A	T	12.56	1	-	-	-	0.00021	-0.034
rs62131840	chr19	10949204	T	C	7.16	1	SMARCA4	intron_variant	-	0.00021	0.044
rs2436473	chr19	11249879	A	C	12.56	1	-	-	-	0.00021	-0.034
rs62131088	chr19	11254046	A	T	12.56	1	-	-	-	0.00021	-0.034
rs412298	chr19	11252347	A	G	12.56	1	-	-	-	0.00021	-0.034
chr19:10566369:0:CTCTTCT	chr19	10566369	CTCTTCT	!CTCTTCT	33.74	0.99	-	-	-	0.00021	0.024
rs2445128	chr19	11235980	G	A	12.4	1	DOCK6	upstream_gene_variant	-	0.00022	-0.034
chr19:10580315:I	chr19	10580315	T	TTTTA	14.81	0.99	SLC44A2	intron_variant	-	0.00022	-0.032
chr19:11252303:I	chr19	11252303	ACCTGG	A	12.57	1	-	-	-	0.00022	-0.034
rs390313	chr19	11253004	T	C	12.56	1	-	-	-	0.00022	-0.034
chr19:11252302:I	chr19	11252302	AACCTG	A	12.56	1	-	-	-	0.00022	-0.034
rs62129060	chr19	10988859	T	C	7.14	1	SMARCA4	intron_variant	-	0.00022	0.044
chr19:11274341:0:ATATATATGTG	chr19	11274341	ATATATATGTG	!ATATATATGTG	24.27	0.99	TSPAN16	intron_variant	-	0.00022	-0.026
chr19:11155331:0:A	chr19	11155331	A	!A	8.07	0.97	KANK2	intron_variant	-	0.00023	0.042
rs79430416	chr19	10755378	T	A	43.73	0.99	DNM2	intron_variant	-	0.00023	-0.023
rs62129985	chr19	10578235	C	T	33.37	1	SLC44A2	intron_variant	-	0.00023	0.024
rs59444055	chr19	10986960	C	T	27.76	1	SMARCA4	intron_variant	-	0.00023	-0.025
chr19:10755377:I	chr19	10755377	T	TA	43.64	0.99	DNM2	intron_variant	-	0.00023	-0.023
rs385365	chr19	11246614	C	T	12.41	1	-	-	-	0.00023	-0.034
chr19:10566573:I	chr19	10566573	GC	G	14.15	1	-	-	-	0.00023	-0.032
rs7255051	chr19	11016672	G	A	6.64	0.99	SMARCA4	intron_variant	-	0.00024	0.046
rs181565096	chr19	11093702	G	C	0.58	0.99	LDLR	intron_variant	-	0.00024	-0.146
rs34622780	chr19	11009113	G	C	29.33	1	SMARCA4	intron_variant	-	0.00024	-0.025
rs4804562	chr19	11008615	A	G	29.36	1	SMARCA4	intron_variant	-	0.00024	-0.025
rs11669879	chr19	10569462	A	G	10.23	1	SLC44A2	upstream_gene_variant	-	0.00024	0.037
rs73506605	chr19	11168564	A	G	41.88	0.99	KANK2	intron_variant	-	0.00024	0.023
chr19:11000227:I	chr19	11000227	C	CTG	0.76	0.99	SMARCA4	intron_variant	-	0.00024	-0.131
chr19:11287792:I	chr19	11287792	T	TG	18.51	0.98	TSPAN16	intron_variant	-	0.00024	0.029
rs117834294	chr19	10600265	T	C	1.79	0.99	SLC44A2	intron_variant	-	0.00024	-0.085
rs77611468	chr19	10961461	G	A	7.11	1	SMARCA4	intron_variant	-	0.00024	0.043
rs183834802	chr19	11523022	A	G	1.15	0.96	CNN1,ELOF1	downstream_gene_variant	-	0.00025	0.107
chr19:11111333:I	chr19	11111333	T	TC	43.88	0.99	-	-	-	0.00025	0.023
rs7246614	chr19	11171538	T	C	41.9	1	DOCK6	intron_variant	-	0.00025	0.023
rs17001095	chr19	10994272	G	A	27.82	1	SMARCA4	intron_variant	-	0.00025	-0.025
rs376047	chr19	11237675	C	T	12.5	1	DOCK6	upstream_gene_variant	-	0.00025	-0.034
rs7250652	chr19	11163606	G	A	45.48	1	KANK2	intron_variant	-	0.00025	0.022
rs12980863	chr19	11170871	T	C	41.93	1	KANK2	upstream_gene_variant	-	0.00025	0.023
rs11557092	chr19	11118018	T	C	24.93	0.99	SPC24	downstream_gene_variant	-	0.00025	-0.026
rs35822574	chr19	10987643	C	T	27.67	1	SMARCA4	intron_variant	-	0.00026	-0.025
rs12977362	chr19	11167078	T	C	40.67	1	KANK2	intron_variant	-	0.00026	0.023
rs651774	chr19	11292901	A	G	16.22	0.98	TSPAN16	intron_variant	-	0.00026	-0.03
rs11669125	chr19	10568864	T	C	33.73	1	-	-	-	0.00026	0.024
rs17249120	chr19	11060496	A	G	0.78	0.99	LDLR	upstream_gene_variant	-	0.00026	-0.128
rs17001078	chr19	10974651	C	T	7.11	1	SMARCA4	intron_variant	-	0.00027	0.043
chr19:11157489:I	chr19	11157489	TGGGC	T	7.68	0.96	KANK2	intron_variant	-	0.00027	0.043
rs78611326	chr19	11248806	G	A	12.4	1	-	-	-	0.00027	-0.034
rs193110403	chr19	11442828	A	T	0.36	0.95	ELAVL3	intron_variant	-	0.00027	-0.194
rs7258256	chr19	10567083	G	A	33.73	1	-	-	-	0.00027	0.024
rs400352	chr19	11247789	A	ATTTTTAT	12.57	0.99	-	-	-	0.00027	-0.034
rs78732262	chr19	10956896	C	T	7.11	1	SMARCA4	intron_variant	-	0.00027	0.043
chr19:10566412:I	chr19	10566412	CCTT	C	14.12	1	-	-	-	0.00027	-0.032
chr19:11157499:S	chr19	11157499	G	C	7.45	0.95	KANK2	intron_variant	-	0.00027	0.043
rs379909	chr19	11244810	A	G	12.49	1	-	-	-	0.00028	-0.034
rs12973338	chr19	11244376	T	C	12.48	1	-	-	-	0.00028	-0.034
rs11665795	chr19	10567377	T	C	33.73	1	-	-	-	0.00028	0.024
chr19:11157503:S	chr19	11157503	T	C	7.59	0.95	KANK2	intron_variant	-	0.00028	0.043
rs453766	chr19	11267839	G	C	24.7	1	TSPAN16	5_prime_UTR_variant	-	0.00028	-0.026
rs17001079	chr19	10977159	A	G	7.11	1	SMARCA4	intron_variant	-	0.00029	0.043
rs142075330	chr19	11480778	G	A	0.25	0.98	ECSIT	intron_variant	-	0.00029	-0.23
rs74720709	chr19	10956710	C	T	7.12	1	SMARCA4	intron_variant	-	0.00029	0.043
rs77341730	chr19	11502135	A	G	0.25	0.98	ECSIT	upstream_gene_variant	-	0.00029	-0.23
chr19:11510704:S	chr19	11510704	T	C	0.25	0.98	CNN1	5_prime_UTR_variant	-	0.00029	-0.23
rs7251594	chr19	11033004	C	T	7.9	0.99	SMARCA4	intron_variant	-	0.00029	0.041
chr19:10976487:I	chr19	10976487	GT	G	7.12	1	SMARCA4	intron_variant	-	0.00029	0.043
chr19:10702322:S	chr19	10702322	C	T	0.66	0.99	DNM2	intron_variant	-	0.00029	-0.139
rs17001086	chr19	10978436	C	T	7.12	1	SMARCA4	intron_variant	-	0.0003	0.043
rs138499663	chr19	11344096	A	G	0.28	0.96	SWSAP1	upstream_gene_variant	-	0.0003	-0.225
rs77261935	chr19	10978627	G	A	7.12	1	SMARCA4	intron_variant	-	0.0003	0.043
chr19:10578586:I	chr19	10578586	T	TA	33.3	0.99	SLC44A2	intron_variant	-	0.00031	0.023
rs187367454	chr19	10982962	A	G	1.34	0.99	SMARCA4	intron_variant	-	0.00031	-0.096
chr19:11258092:I	chr19	11258092	A	AC	26.67	0.97	-	-	-	0.00031	-0.025
chr19:10565779:S	chr19	10565779	A	G	3.75	0.99	-	-	-	0.00031	0.059
rs12460706	chr19	11007338	C	T	29.21	1	SMARCA4	intron_variant	-	0.00031	-0.024
chr19:11485882:S	chr19	11485882	T	C	0.54	0.97	ECSIT	missense_variant	NP_001135936.1:p.Arg84Gln,NP_001230133.1:p.Arg84Gln,NP_057665.2:p.Arg84Gln	0.00031	-0.154
rs3180023,rs79641833	chr19	11104209	!G	G	24.42	0.99	LDLR	3_prime_UTR_variant	-	0.00032	-0.026
rs147223423	chr19	11093261	T	A	1.59	1	LDLR	intron_variant	-	0.00032	0.087
chr19:11152782:S	chr19	11152782	C	A	7.85	0.97	KANK2	intron_variant	-	0.00032	0.041
rs73007535	chr19	10718049	T	C	0.81	0.99	DNM2	intron_variant	-	0.00032	-0.126
rs12976824	chr19	10562731	G	A	33.72	1	AP1M2	upstream_gene_variant	-	0.00033	0.023
rs12975916	chr19	10562733	T	C	33.72	1	AP1M2	upstream_gene_variant	-	0.00033	0.023
rs375570	chr19	11275204	C	G	21.65	0.95	TSPAN16	intron_variant	-	0.00033	-0.027
rs191673705	chr19	10858940	C	T	0.21	0.99	CARM1	intron_variant	-	0.00033	-0.244
rs12983573	chr19	10562833	C	T	33.72	1	AP1M2	upstream_gene_variant	-	0.00033	0.023
rs146785959	chr19	11002345	C	G	0.84	1	SMARCA4	intron_variant	-	0.00034	-0.121
rs138111115	chr19	11168572	T	!T	42.79	0.96	KANK2	intron_variant	-	0.00034	0.023
rs56141198	chr19	10681666	A	G	0.66	1	QTRT1	intron_variant	-	0.00035	-0.137
chr19:10566951:I	chr19	10566951	C	CT	9.68	1	-	-	-	0.00035	0.037
rs150540855	chr19	10567973	A	C	9.68	1	-	-	-	0.00036	0.037
rs17249358	chr19	11099613	A	G	1.78	1	LDLR	intron_variant	-	0.00036	0.082
rs78693675	chr19	11287794	G	!G	16.78	0.95	TSPAN16	intron_variant	-	0.00036	0.03
rs11666076	chr19	10965747	G	A	27.76	1	SMARCA4	intron_variant	-	0.00036	-0.024
rs55980811	chr19	10564339	A	C	9.91	1	-	-	-	0.00037	0.036
rs55800225	chr19	10564342	A	G	9.91	1	-	-	-	0.00037	0.036
rs322152	chr19	11275611	C	T	29.16	1	TSPAN16	intron_variant	-	0.00037	-0.024
rs7248896	chr19	11281294	A	G	18.47	1	TSPAN16	intron_variant	-	0.00037	0.028
chr19:11023291:S	chr19	11023291	T	C	0.14	0.99	SMARCA4	intron_variant	-	0.00037	0.295
chr19:10561517:0:ATT	chr19	10561517	ATT	!ATT	9.94	0.99	AP1M2	upstream_gene_variant	-	0.00037	0.036
chr19:11175808:I	chr19	11175808	TGGGGATGAGGAGT	T	42.79	0.99	DOCK6	intron_variant	-	0.00037	0.022
rs78671428	chr19	10568400	T	G	9.66	1	-	-	-	0.00037	0.037
chr19:11175809:I	chr19	11175809	GGGGATGAGGAGTG	G	42.79	0.99	DOCK6	intron_variant	-	0.00037	0.022
rs3745681	chr19	11164943	G	A	40.58	1	KANK2	synonymous_variant	NM_001136191.2:c.813T>C(p.=),NM_015493.6:c.813T>C(p.=)	0.00037	0.022
rs11672232	chr19	10967600	T	C	27.77	1	SMARCA4	intron_variant	-	0.00037	-0.024
rs112967589	chr19	10948528	C	T	7.22	1	SMARCA4	intron_variant	-	0.00038	0.042
chr19:11175813:I	chr19	11175813	ATGAGGAGTGGGGA	A	42.8	0.99	DOCK6	intron_variant	-	0.00038	0.022
chr19:11175814:I	chr19	11175814	TGAGGAGTGGGGAT	T	42.81	0.99	DOCK6	intron_variant	-	0.00038	0.022
rs1529728	chr19	11024897	T	C	42.44	0.98	SMARCA4	intron_variant	-	0.00038	0.022
chr19:11175815:I	chr19	11175815	GAGGAGTGGGGATG	G	42.81	0.99	DOCK6	intron_variant	-	0.00038	0.022
chr19:11175818:I	chr19	11175818	GAGTGGGGATGAGG	G	42.81	0.99	DOCK6	intron_variant	-	0.00039	0.022
rs322148	chr19	11281000	T	C	28.89	1	TSPAN16	intron_variant	-	0.00039	-0.024
chr19:11175817:I	chr19	11175817	GGAGTGGGGATGAG	G	42.81	0.99	DOCK6	intron_variant	-	0.00039	0.022
chr19:11175819:I	chr19	11175819	AGTGGGGATGAGGA	A	42.81	0.99	DOCK6	intron_variant	-	0.0004	0.022
rs141059750	chr19	10919550	A	T	0.92	0.98	-	-	-	0.0004	-0.116
rs144854414	chr19	11189170	T	C	2.09	0.99	DOCK6	intron_variant	-	0.0004	0.076
chr19:11175807:I	chr19	11175807	CTGGGGATGAGGAG	C	42.73	0.99	DOCK6	intron_variant	-	0.00041	0.022
rs190227625	chr19	10939222	A	G	0.92	0.98	SMARCA4	intron_variant	-	0.00041	-0.116
chr19:10786866:S	chr19	10786866	A	G	0.79	0.99	DNM2	intron_variant	-	0.00042	-0.123
rs12985734	chr19	10563818	G	A	33.72	1	AP1M2	upstream_gene_variant	-	0.00042	0.023
rs12985008	chr19	10579591	T	C	33.23	0.99	SLC44A2	intron_variant	-	0.00042	0.023
rs7935	chr19	10966608	C	T	27.76	1	SMARCA4	synonymous_variant	NM_001128844.1:c.1524T>C(p.=),NM_001128845.1:c.1524T>C(p.=),NM_001128846.1:c.1524T>C(p.=),NM_0011288...	0.00043	-0.024
rs75045940	chr19	10943076	C	T	7.22	1	SMARCA4	intron_variant	-	0.00043	0.041
rs12979266	chr19	10559210	T	C	33.68	1	AP1M2	upstream_gene_variant	-	0.00044	0.023
rs74179939	chr19	10561724	G	C	33.69	1	AP1M2	upstream_gene_variant	-	0.00048	0.023
rs3745682	chr19	11174256	A	G	42.02	1	DOCK6	splice_region_variant	-	0.00049	0.022
rs322158	chr19	11274454	G	A	28.96	1	TSPAN16	intron_variant	-	0.00049	-0.023
chr19:11243574:0:A	chr19	11243574	!A	A	13.3	0.98	-	-	-	0.00049	-0.032
rs144828878	chr19	11248109	A	G	13.69	0.97	-	-	-	0.0005	-0.031
rs142567179	chr19	11248079	T	G	12.85	0.99	-	-	-	0.00052	-0.032
rs149939548	chr19	11198265	T	C	2.09	0.99	DOCK6	intron_variant	-	0.00052	0.075
chr19:11274339:I	chr19	11274339	ATATATATATGTG	A	24.57	0.99	TSPAN16	intron_variant	-	0.00053	-0.025
rs189542547	chr19	10924487	T	C	0.88	0.97	-	-	-	0.00053	0.114
rs322149	chr19	11280292	G	T	29.06	1	TSPAN16	intron_variant	-	0.00053	-0.023
chr19:11279985:I	chr19	11279985	GT	G	29.06	1	TSPAN16	intron_variant	-	0.00054	-0.023
chr19:10790392:S	chr19	10790392	A	G	0.21	0.98	DNM2	intron_variant	-	0.00054	-0.237
chr19:11166434:I	chr19	11166434	TC	T	7.37	0.94	KANK2	intron_variant	-	0.00054	0.042
chr19:11157501:I	chr19	11157501	G	GC	7.58	0.96	KANK2	intron_variant	-	0.00056	0.041
chr19:11550408:S	chr19	11550408	G	C	0.1	0.97	ACP5	5_prime_UTR_variant	-	0.00056	-0.362
chr19:11160774:I	chr19	11160774	T	TC	8.89	0.99	KANK2	intron_variant	-	0.00056	0.037
rs10411063	chr19	10561465	A	G	13.35	1	AP1M2	upstream_gene_variant	-	0.00056	0.031
rs17248734	chr19	11059755	G	T	4.28	0.99	LDLR	upstream_gene_variant	-	0.00057	-0.052
rs1654405	chr19	11245333	T	TTCCC	22.47	0.93	-	-	-	0.00057	-0.026
rs73925162	chr19	11263835	C	CTGTT	0.68	0.98	TSPAN16	upstream_gene_variant	-	0.00058	-0.129
chr19:11110714:I	chr19	11110714	C	CTGGG	39.35	0.94	-	-	-	0.00058	0.022
chr19:10764409:S	chr19	10764409	A	G	0.44	0.99	DNM2	intron_variant	-	0.00059	-0.16
rs111813645	chr19	11419451	G	A	4.55	0.98	PRKCSH	intron_variant	-	0.0006	-0.051
rs4804147	chr19	11117285	G	A	45.3	1	SPC24	downstream_gene_variant	-	0.00061	0.021
chr19:10593116:I	chr19	10593116	TTG	T	22.72	0.96	SLC44A2	intron_variant	-	0.00063	-0.025
chr19:11287762:0:GGTGTGTGT	chr19	11287762	GGTGTGTGT	!GGTGTGTGT	16.81	0.94	TSPAN16	intron_variant	-	0.00063	-0.029
rs55658445	chr19	10738398	A	C	0.82	0.98	DNM2	intron_variant	-	0.00064	-0.119
chr19:10743730:0:TTTTTA	chr19	10743730	!TTTTTA	TTTTTA	38.46	0.99	DNM2	intron_variant	-	0.00064	-0.022
chr19:11171834:I	chr19	11171834	A	AAC	43.22	1	DOCK6	intron_variant	-	0.00065	0.021
chr19:10692977:S	chr19	10692977	T	C	0.06	0.91	DNM2	intron_variant	-	0.00065	-0.436
rs4804599	chr19	11454447	A	C	1.83	0.96	ELAVL3	upstream_gene_variant	-	0.00065	-0.079
rs147317746	chr19	11081907	A	G	0.6	0.99	LDLR	intron_variant	-	0.00066	0.137
rs35248735	chr19	11173238	A	G	42.11	1	DOCK6	intron_variant	-	0.00067	0.021
chr19:10631838:S	chr19	10631838	G	A	0.14	0.94	ILF3	intron_variant	-	0.00067	0.29
rs4804550	chr19	10932395	T	C	31.82	0.98	SMARCA4	upstream_gene_variant	-	0.00067	-0.022
rs7252976	chr19	11176343	A	G	32.04	1	DOCK6	intron_variant	-	0.00067	0.022
rs73007592	chr19	10798863	C	T	0.95	0.98	DNM2	intron_variant	-	0.00068	-0.109
rs8111281	chr19	11273781	C	T	28.89	1	TSPAN16	intron_variant	-	0.00068	-0.023
rs4804574	chr19	11178482	G	A	41.44	1	DOCK6	intron_variant	-	0.00068	0.021
rs7252965	chr19	11170160	C	G	43.25	1	KANK2	upstream_gene_variant	-	0.00068	0.021
rs116886614	chr19	11082951	G	A	1.1	0.99	LDLR	intron_variant	-	0.00068	0.1
rs7250778	chr19	11167265	A	G	39.81	1	KANK2	intron_variant	-	0.00068	0.021
rs10421221	chr19	11177547	!T	T	41.45	1	DOCK6	intron_variant	-	0.00069	0.021
chr19:11043390:0:AA	chr19	11043390	AA	!AA	6.88	0.97	-	-	-	0.0007	0.041
chr19:10566369:0:C	chr19	10566369	C	!C	9.93	0.98	-	-	-	0.0007	0.035
chr19:11279966:I	chr19	11279966	CACA	C	29.02	1	TSPAN16	intron_variant	-	0.0007	-0.023
chr19:11167346:I	chr19	11167346	A	AGTCTCTCTGTGTCTCTCCAC	41.64	0.99	KANK2	5_prime_UTR_variant	-	0.0007	0.021
rs143587805	chr19	11104542	T	A	1.09	1	LDLR	3_prime_UTR_variant	-	0.00071	0.099
rs138573912	chr19	10760869	A	G	0.82	0.98	DNM2	intron_variant	-	0.00071	-0.118
rs10417071	chr19	10733431	G	T	38.42	1	DNM2	intron_variant	-	0.00071	-0.021
rs322140	chr19	11288359	C	A	25.64	1	TSPAN16	intron_variant	-	0.00071	-0.024
chr19:11448363:S	chr19	11448363	A	G	0.35	0.98	ELAVL3	intron_variant	-	0.00072	-0.178
rs144100196	chr19	10583977	A	G	0.66	0.99	SLC44A2	intron_variant	-	0.00073	-0.129
rs8110823	chr19	11177315	A	G	41.46	1	DOCK6	intron_variant	-	0.00073	0.021
rs322153	chr19	11275351	A	C	28.66	1	TSPAN16	intron_variant	-	0.00075	-0.023
rs8101345	chr19	11171920	T	C	43.2	0.99	DOCK6	intron_variant	-	0.00076	0.021
rs12973986	chr19	10797159	G	A	23.44	1	DNM2	intron_variant	-	0.00076	0.024
chr19:11439263:S	chr19	11439263	T	C	0.1	0.97	ELAVL3	intron_variant	-	0.00078	-0.354
rs117843888	chr19	10774286	G	C	2.3	0.98	DNM2	intron_variant	-	0.00079	0.068
rs58337074	chr19	11029769	T	C	3.87	0.99	SMARCA4	intron_variant	-	0.0008	0.053
rs418547	chr19	11273145	A	G	28.72	1	TSPAN16	intron_variant	-	0.0008	-0.023
rs11671107	chr19	10561245	C	A	33.98	1	AP1M2	upstream_gene_variant	-	0.00081	0.022
rs116886189	chr19	10634224	G	C	0.56	1	ILF3	intron_variant	-	0.00081	0.138
chr19:11289200:S	chr19	11289200	G	C	0.28	0.97	TSPAN16	intron_variant	-	0.00081	-0.202
rs183069083	chr19	10982940	A	G	1.37	0.99	SMARCA4	intron_variant	-	0.00083	-0.088
chr19:11171835:I	chr19	11171835	A	AC	43.3	1	DOCK6	intron_variant	-	0.00083	0.021
rs28493980	chr19	11073179	G	C	4.54	0.98	LDLR	intron_variant	-	0.00084	0.049
chr19:10880527:S	chr19	10880527	T	C	0.15	1	CARM1	intron_variant	-	0.00084	0.269
chr19:11273646:I	chr19	11273646	C	CCCA	28.8	1	TSPAN16	intron_variant	-	0.00085	-0.023
rs1029840	chr19	10999167	C	G	28.99	1	SMARCA4	intron_variant	-	0.00085	-0.023
rs3826803	chr19	10744126	C	G	38.41	1	DNM2	intron_variant	-	0.00085	-0.021
chr19:11287793:0:GTGTGTGGTTTTTTTTTTT	chr19	11287793	GTGTGTGGTTTTTTTTTTT	!GTGTGTGGTTTTTTTTTTT	18.64	0.97	TSPAN16	intron_variant	-	0.00087	-0.027
rs12610693	chr19	11000636	T	G	28.93	1	SMARCA4	intron_variant	-	0.00088	-0.022
rs74436647	chr19	10574322	A	G	9.62	0.97	SLC44A2	intron_variant	-	0.00089	0.035
rs1609435	chr19	10752920	C	T	9.16	0.99	DNM2	intron_variant	-	0.00089	0.035
rs6511727	chr19	11176817	T	G	41.45	1	DOCK6	intron_variant	-	0.00089	0.021
rs138394234	chr19	10563935	C	T	10.23	1	AP1M2	upstream_gene_variant	-	0.00089	0.034
rs35803248	chr19	11160872	A	G	40.41	1	KANK2	intron_variant	-	0.0009	0.021
rs34958840	chr19	11160908	T	C	40.41	1	KANK2	intron_variant	-	0.0009	0.021
rs117507076	chr19	11506347	T	C	1.18	0.99	CNN1	upstream_gene_variant	-	0.00093	0.094
chr19:10743215:I	chr19	10743215	CT	C	38.44	1	DNM2	intron_variant	-	0.00093	-0.021
rs183520745	chr19	10751999	G	C	0.44	0.94	DNM2	intron_variant	-	0.00093	-0.156
rs2288843	chr19	10891664	G	A	6.47	1	CARM1	intron_variant	-	0.00094	0.041
rs74180176	chr19	11274356	T	C	25.56	0.95	TSPAN16	intron_variant	-	0.00094	-0.024
rs873016	chr19	10755728	G	A	38.4	1	DNM2	intron_variant	-	0.00094	-0.021
rs56202490	chr19	10586898	A	G	10.27	1	SLC44A2	intron_variant	-	0.00095	0.033
rs56121920	chr19	10586894	A	G	10.27	1	SLC44A2	intron_variant	-	0.00095	0.033
rs10419401	chr19	10586856	C	T	10.28	1	SLC44A2	intron_variant	-	0.00095	0.033
chr19:11150993:0:CAAAA	chr19	11150993	CAAAA	!CAAAA	8.69	0.94	KANK2	intron_variant	-	0.00095	0.037
rs8110433	chr19	11177317	C	A	42.66	1	DOCK6	intron_variant	-	0.00095	0.02
rs322159	chr19	11273773	C	T	28.83	1	TSPAN16	intron_variant	-	0.00095	-0.022
chr19:11399597:S	chr19	11399597	G	C	0.07	0.91	CCDC151	intron_variant	-	0.00097	-0.414
chr19:10866405:S	chr19	10866405	C	T	0.32	0.98	CARM1	intron_variant	-	0.00097	-0.185
rs8103446	chr19	11154506	G	C	38.81	0.99	KANK2	intron_variant	-	0.00097	0.021
chr19:10805934:S	chr19	10805934	G	T	0.71	1	TMED1	intron_variant	-	0.00097	-0.121
rs8106691	chr19	10750469	C	A	38.44	1	DNM2	intron_variant	-	0.00098	-0.021
chr19:11148864:S	chr19	11148864	C	G	0.72	0.98	KANK2	intron_variant	-	0.00099	-0.121
chr19:11178509:0:GT	chr19	11178509	!GT	GT	41.57	0.99	DOCK6	intron_variant	-	0.00099	0.02
rs144101543	chr19	10579871	T	C	10.08	0.99	SLC44A2	intron_variant	-	0.001	0.033
rs147351310	chr19	10573439	T	C	10.2	0.99	SLC44A2	upstream_gene_variant	-	0.001	0.033
chr19:11184239:0:TT	chr19	11184239	!TT	TT	30.88	1	DOCK6	intron_variant	-	0.001	0.022
rs60707335	chr19	11027060	G	A	3.94	1	SMARCA4	intron_variant	-	0.001	0.051
chr19:11042054:0:C	chr19	11042054	C	!C	3.88	1	-	-	-	0.001	0.052
chr19:10894165:0:TAAG	chr19	10894165	TAAG	!TAAG	7.24	0.96	CARM1	3_prime_UTR_variant	-	0.001	0.04
rs139384060	chr19	10840320	T	G	0.55	1	C19orf38	intron_variant	-	0.001	0.136
rs187578590	chr19	10828780	T	A	0.71	1	C19orf38	intron_variant	-	0.001	-0.121
rs116938748	chr19	11027651	T	G	3.16	1	SMARCA4	intron_variant	-	0.001	0.057
rs28642201	chr19	10560067	A	G	14.56	1	AP1M2	upstream_gene_variant	-	0.0011	-0.028
rs143010953	chr19	10855088	T	C	0.92	1	CARM1	intron_variant	-	0.0011	-0.105
rs117217428	chr19	10916275	T	C	0.56	0.99	-	-	-	0.0011	0.136
rs11666686	chr19	11184085	T	C	40.32	1	DOCK6	intron_variant	-	0.0011	0.02
rs2075022	chr19	10997315	T	C	29.03	1	SMARCA4	intron_variant	-	0.0011	-0.022
rs59175876	chr19	11027439	C	T	3.95	1	SMARCA4	intron_variant	-	0.0011	0.051
chr19:11043389:0:AA	chr19	11043389	AA	!AA	7.06	0.98	-	-	-	0.0011	0.039
chr19:11128857:I	chr19	11128857	T	TC	2.44	0.95	SPC24	upstream_gene_variant	-	0.0011	0.066
chr19:11036600:I	chr19	11036600	C	CG	3.89	1	SMARCA4	downstream_gene_variant	-	0.0011	0.051
chr19:10823041:S	chr19	10823041	T	A	0.33	0.94	C19orf38	intron_variant	-	0.0011	-0.18
chr19:10985923:S	chr19	10985923	C	G	0.02	0.98	SMARCA4	intron_variant	-	0.0011	-0.692
rs187409401	chr19	11421980	A	G	1.64	0.99	PRKCSH	intron_variant	-	0.0011	0.08
chr19:11274301:S	chr19	11274301	G	A	0.54	0.96	TSPAN16	intron_variant	-	0.0011	-0.138
chr19:10584931:0:CTT	chr19	10584931	CTT	!CTT	11.38	0.95	SLC44A2	intron_variant	-	0.0011	0.032
chr19:11027170:I	chr19	11027170	T	TG	3.89	1	SMARCA4	intron_variant	-	0.0011	0.051
rs143440430	chr19	10579714	T	C	10.05	0.99	SLC44A2	intron_variant	-	0.0011	0.033
rs11668706	chr19	10729259	A	T	36.81	1	DNM2	intron_variant	-	0.0011	-0.021
rs142799255	chr19	10587669	G	C	0.26	0.98	SLC44A2	intron_variant	-	0.0011	0.2
chr19:11104207:I	chr19	11104207	C	CA	24.58	0.98	LDLR	3_prime_UTR_variant	-	0.0011	-0.023
rs17001114	chr19	11028581	A	G	3.95	1	SMARCA4	intron_variant	-	0.0011	0.051
chr19:11233241:I	chr19	11233241	C	CT	0.53	0.97	DOCK6	intron_variant	-	0.0011	-0.138
rs7245660	chr19	11028495	G	A	3.95	1	SMARCA4	intron_variant	-	0.0011	0.051
chr19:11222082:S	chr19	11222082	A	C	0.53	0.97	DOCK6	intron_variant	-	0.0011	-0.138
rs117231518	chr19	11460979	C	T	0.22	0.98	ZNF653	intron_variant	-	0.0011	-0.216
rs60313714	chr19	11028640	T	C	3.95	1	SMARCA4	intron_variant	-	0.0011	0.051
rs433281	chr19	11292130	G	C	25.85	0.99	TSPAN16	intron_variant	-	0.0011	-0.023
chr19:11001722:S	chr19	11001722	A	G	0.09	0.9	SMARCA4	intron_variant	-	0.0011	0.369
rs55983995	chr19	10582287	G	T	10.31	0.99	SLC44A2	intron_variant	-	0.0012	0.033
rs8106324	chr19	11096255	A	T	14.72	1	LDLR	intron_variant	-	0.0012	-0.028
rs59110870	chr19	11029626	G	A	3.95	1	SMARCA4	intron_variant	-	0.0012	0.051
rs190181232	chr19	10855212	T	C	0.3	0.98	CARM1	intron_variant	-	0.0012	-0.182
rs35699600	chr19	10731866	C	T	38.66	1	DNM2	intron_variant	-	0.0012	-0.02
rs186214343	chr19	10860747	A	G	0.3	0.98	CARM1	intron_variant	-	0.0012	-0.182
rs73502650	chr19	11044055	G	A	3.92	1	-	-	-	0.0012	0.051
rs117471232	chr19	10574838	T	C	10.1	0.99	SLC44A2	intron_variant	-	0.0012	0.033
rs183493359	chr19	11112270	A	G	0.55	0.99	-	-	-	0.0012	0.136
rs75219918	chr19	10584572	A	G	10.31	1	SLC44A2	intron_variant	-	0.0012	0.032
rs146748738	chr19	10585745	G	A	10.3	1	SLC44A2	intron_variant	-	0.0012	0.032
rs77928456	chr19	10585629	T	G	10.31	1	SLC44A2	intron_variant	-	0.0012	0.032
rs2360744	chr19	10586419	T	G	10.32	1	SLC44A2	intron_variant	-	0.0012	0.032
rs78598082	chr19	11083047	T	C	2.3	0.99	LDLR	intron_variant	-	0.0012	0.066
rs56034303	chr19	11178770	A	G	48.28	1	DOCK6	intron_variant	-	0.0012	0.02
chr19:11037752:I	chr19	11037752	C	CAT	3.94	1	SMARCA4	downstream_gene_variant	-	0.0012	0.051
rs12461992	chr19	10802991	T	A	7.02	1	DNM2	3_prime_UTR_variant	-	0.0012	0.039
rs79901027	chr19	10585995	T	C	10.31	1	SLC44A2	intron_variant	-	0.0012	0.032
rs78579480	chr19	10585441	G	T	10.31	1	SLC44A2	intron_variant	-	0.0012	0.032
rs8106361	chr19	10586586	G	A	10.31	1	SLC44A2	intron_variant	-	0.0012	0.032
rs78322177	chr19	11289044	G	T	25.6	0.99	TSPAN16	intron_variant	-	0.0012	-0.023
rs12972278	chr19	10861755	G	C	10.36	0.99	CARM1	intron_variant	-	0.0012	0.033
rs322160	chr19	11273663	G	C	28.8	1	TSPAN16	intron_variant	-	0.0012	-0.022
chr19:10904189:0:A	chr19	10904189	A	!A	0.64	0.97	YIPF2	upstream_gene_variant	-	0.0012	-0.126
rs11671812	chr19	11037337	T	C	3.93	1	SMARCA4	downstream_gene_variant	-	0.0012	0.05
rs8111550	chr19	11040571	T	G	3.93	1	-	-	-	0.0013	0.05
rs189964414	chr19	10699335	A	G	0.03	0.95	DNM2	intron_variant	-	0.0013	-0.682
rs190822073	chr19	10579675	A	G	10.1	0.99	SLC44A2	intron_variant	-	0.0013	0.033
rs11671495	chr19	11037201	A	G	3.94	1	SMARCA4	downstream_gene_variant	-	0.0013	0.05
rs56753835	chr19	10790150	C	G	6.2	1	DNM2	intron_variant	-	0.0013	0.041
rs7246673	chr19	10737841	!G	G	38.45	1	DNM2	intron_variant	-	0.0013	-0.02
rs3745677	chr19	11072077	A	G	4.55	0.98	LDLR	intron_variant	-	0.0013	0.048
rs420703	chr19	11272868	A	C	28.85	1	TSPAN16	intron_variant	-	0.0013	-0.022
rs139861698	chr19	10868593	A	G	0.92	1	CARM1	intron_variant	-	0.0013	-0.103
rs183583859	chr19	11420315	A	G	1.75	0.98	PRKCSH	intron_variant	-	0.0013	-0.076
chr19:11070988:I	chr19	11070988	T	TTTCTTCCACCTTAATGATTA	4.57	0.98	LDLR	intron_variant	-	0.0013	0.047
rs146116463	chr19	11274308	T	TACAC	0.47	0.94	TSPAN16	intron_variant	-	0.0013	-0.147
rs115016167	chr19	10778799	G	A	6.32	1	DNM2	intron_variant	-	0.0013	0.04
rs8113156	chr19	11182705	T	G	42.57	1	DOCK6	intron_variant	-	0.0013	0.02
rs150929921	chr19	11501395	T	C	1.41	0.98	ECSIT	upstream_gene_variant	-	0.0013	-0.085
rs11878417	chr19	11180978	G	A	41.43	1	DOCK6	intron_variant	-	0.0013	0.02
rs1433099	chr19	11103658	T	C	24.13	1	LDLR	3_prime_UTR_variant	-	0.0013	-0.023
chr19:11160660:0:CAAA	chr19	11160660	CAAA	!CAAA	9.84	0.94	KANK2	intron_variant	-	0.0013	0.034
chr19:11184238:I	chr19	11184238	TTTC	T	30.89	0.99	DOCK6	intron_variant	-	0.0014	0.021
chr19:10587288:I	chr19	10587288	G	GGAGGAA	10.78	0.97	SLC44A2	intron_variant	-	0.0014	0.032
rs112117957	chr19	10809958	C	!C	7.2	1	TMED1	upstream_gene_variant	-	0.0014	0.038
rs11085745	chr19	10685915	A	G	0.48	0.99	DNM2	upstream_gene_variant	-	0.0014	-0.142
rs7249565	chr19	11163807	A	G	41.16	0.99	KANK2	intron_variant	-	0.0014	0.02
rs59296210	chr19	11303560	T	C	3.23	1	RAB3D	intron_variant	-	0.0014	0.055
rs55755628	chr19	10579482	A	C	10.04	0.99	SLC44A2	intron_variant	-	0.0014	0.032
chr19:10584711:I	chr19	10584711	AGTT	A	10.28	0.99	SLC44A2	intron_variant	-	0.0014	0.032
chr19:11290144:I	chr19	11290144	A	ATCT	25.04	0.99	TSPAN16	intron_variant	-	0.0014	-0.023
rs322137	chr19	11289788	T	C	25.04	0.99	TSPAN16	intron_variant	-	0.0014	-0.023
chr19:11287799:S	chr19	11287799	G	T	16.57	0.94	TSPAN16	intron_variant	-	0.0014	0.027
rs189643809	chr19	10626646	T	C	0.22	0.96	ILF3	intron_variant	-	0.0015	-0.217
chr19:10596047:I	chr19	10596047	TTGGCTCAC	T	1.27	0.99	SLC44A2	intron_variant	-	0.0015	0.086
rs59614858	chr19	11027171	T	G	3.98	0.99	SMARCA4	intron_variant	-	0.0015	0.05
chr19:10587301:I	chr19	10587301	G	GAGGAA	10.02	0.97	SLC44A2	intron_variant	-	0.0015	0.033
rs187875241	chr19	10608815	C	T	1.27	1	SLC44A2	intron_variant	-	0.0015	0.085
chr19:10704233:0:A	chr19	10704233	A	!A	0.09	0.99	DNM2	intron_variant	-	0.0015	-0.326
rs147110018	chr19	11256390	A	C	0.75	0.92	-	-	-	0.0015	-0.118
rs190544508	chr19	11202971	T	C	0.4	0.99	DOCK6	intron_variant	-	0.0015	0.155
rs55680106	chr19	11386322	G	T	6.61	0.97	RGL3	intron_variant	-	0.0016	-0.04
rs11666655	chr19	11183980	T	C	46.11	1	DOCK6	intron_variant	-	0.0016	0.019
rs77275750	chr19	10895582	T	C	0.95	0.98	YIPF2	missense_variant	NP_076934.1:p.Arg193His	0.0016	-0.1
rs322138	chr19	11289745	T	C	25.05	0.99	TSPAN16	intron_variant	-	0.0016	-0.022
rs11671207	chr19	11230635	C	G	30.51	1	DOCK6	intron_variant	-	0.0016	-0.021
rs192525432	chr19	10682078	C	T	1.27	1	QTRT1	intron_variant	-	0.0016	0.085
rs151241821	chr19	10584997	G	C	10.25	0.99	SLC44A2	intron_variant	-	0.0016	0.032
rs12976203	chr19	10806294	A	T	5.74	0.99	TMED1	intron_variant	-	0.0016	0.042
rs141000903	chr19	10698866	T	G	0.42	0.98	DNM2	intron_variant	-	0.0017	-0.15
chr19:11274345:0:ATATGTG	chr19	11274345	ATATGTG	!ATATGTG	18.49	0.93	TSPAN16	intron_variant	-	0.0017	-0.026
rs397707	chr19	11272744	A	G	28.76	1	TSPAN16	intron_variant	-	0.0017	-0.021
rs1005039	chr19	10789081	T	C	0.55	0.97	DNM2	intron_variant	-	0.0017	-0.132
chr19:11541583:0:C	chr19	11541583	C	!C	20.86	0.98	ACP5	downstream_gene_variant	-	0.0018	0.024
rs142572451	chr19	10694416	T	C	0.42	0.98	DNM2	intron_variant	-	0.0018	-0.149
chr19:11287233:0:AAAATAAAT	chr19	11287233	AAAATAAAT	!AAAATAAAT	17.48	0.97	TSPAN16	intron_variant	-	0.0018	0.026
rs11668270	chr19	11230944	T	G	30.55	1	DOCK6	intron_variant	-	0.0018	-0.021
rs189143685	chr19	11135168	T	C	1.55	0.98	KANK2	downstream_gene_variant	-	0.0018	0.078
chr19:10639176:S	chr19	10639176	T	C	0.68	1	ILF3	intron_variant	-	0.0018	-0.117
chr19:10828166:0:G	chr19	10828166	G	!G	0.64	0.99	C19orf38	intron_variant	-	0.0018	0.12
chr19:10904469:S	chr19	10904469	T	C	0.65	1	YIPF2	upstream_gene_variant	-	0.0018	0.119
chr19:11269158:0:ATTATTTTATTTTATTTTATT	chr19	11269158	ATTATTTTATTTTATTTTATT	!ATTATTTTATTTTATTTTATT	26.65	0.97	TSPAN16	intron_variant	-	0.0018	-0.022
rs8109075	chr19	11291647	T	C	25.09	0.99	TSPAN16	intron_variant	-	0.0018	-0.022
rs73500697	chr19	11026619	A	G	4.01	1	SMARCA4	intron_variant	-	0.0018	0.048
rs12974563	chr19	10819359	A	C	5.72	0.99	C19orf38	upstream_gene_variant	-	0.0019	0.041
chr19:10579670:S	chr19	10579670	A	G	9.99	0.99	SLC44A2	intron_variant	-	0.0019	0.032
chr19:10830882:S	chr19	10830882	C	G	0.19	0.99	C19orf38	intron_variant	-	0.0019	0.225
rs149195948	chr19	11327665	T	C	0.75	0.98	LPPR2	intron_variant	-	0.0019	-0.111
chr19:10824292:S	chr19	10824292	C	G	0.19	1	C19orf38	intron_variant	-	0.0019	0.224
rs117717044	chr19	10605243	T	C	0.51	1	SLC44A2	intron_variant	-	0.0019	0.134
rs450069	chr19	11265677	C	A	27.39	0.99	TSPAN16	upstream_gene_variant	-	0.0019	-0.021
rs77623528	chr19	10575991	G	A	1.06	1	SLC44A2	intron_variant	-	0.0019	-0.092
chr19:10750912:S	chr19	10750912	A	T	0.43	0.96	DNM2	intron_variant	-	0.0019	-0.147
rs94513	chr19	11268755	G	A	28.75	1	TSPAN16	intron_variant	-	0.0019	-0.021
chr19:10908002:S	chr19	10908002	A	G	0.19	1	-	-	-	0.0019	0.223
chr19:10770839:S	chr19	10770839	C	G	0.19	0.99	DNM2	intron_variant	-	0.0019	0.224
rs117985305	chr19	11405767	A	G	1.08	0.94	CCDC151	intron_variant	-	0.002	-0.094
rs423304	chr19	11270494	A	G	28.73	1	TSPAN16	intron_variant	-	0.002	-0.021
rs6511719	chr19	11025790	G	A	4.01	1	SMARCA4	intron_variant	-	0.002	0.048
rs74751897	chr19	10856148	G	T	0.66	0.99	CARM1	intron_variant	-	0.002	0.119
rs377665	chr19	11270061	T	C	28.75	1	TSPAN16	intron_variant	-	0.002	-0.021
rs473775	chr19	11271779	C	T	28.76	1	TSPAN16	intron_variant	-	0.002	-0.021
rs182668024	chr19	10745309	AT	A	0.19	0.99	DNM2	intron_variant	-	0.002	0.223
rs406566	chr19	11271933	A	G	28.76	1	TSPAN16	intron_variant	-	0.002	-0.021
rs414852	chr19	11271141	T	C	28.75	1	TSPAN16	intron_variant	-	0.002	-0.021
chr19:10960314:I	chr19	10960314	A	AT	0.19	1	SMARCA4	intron_variant	-	0.002	0.223
chr19:11235692:0:ATTATTTATTTATTTATTTAT	chr19	11235692	ATTATTTATTTATTTATTTAT	!ATTATTTATTTATTTATTTAT	15.68	0.95	DOCK6	upstream_gene_variant	-	0.002	-0.027
rs148112213	chr19	10759823	T	C	2.2	0.97	DNM2	intron_variant	-	0.002	0.064
chr19:10844429:I	chr19	10844429	A	ATTC	0.19	1	CARM1	intron_variant	-	0.002	0.223
rs111582017	chr19	11543577	T	C	1.44	0.99	ACP5	downstream_gene_variant	-	0.002	0.08
rs403027	chr19	11267458	T	C	28.72	1	TSPAN16	upstream_gene_variant	-	0.002	-0.021
rs403010	chr19	11267478	T	C	28.72	1	TSPAN16	upstream_gene_variant	-	0.002	-0.021
chr19:10621120:0:CTT	chr19	10621120	CTT	!CTT	0.55	0.95	ILF3	upstream_gene_variant	-	0.002	0.131
chr19:11032864:0:T	chr19	11032864	T	!T	3.64	0.97	SMARCA4	intron_variant	-	0.002	0.051
rs17001264	chr19	11209212	T	C	0.06	0.99	DOCK6	missense_variant	NP_065863.2:p.Gly665Arg	0.002	0.383
chr19:10773584:0:G	chr19	10773584	G	!G	7.52	0.97	DNM2	intron_variant	-	0.0021	0.036
chr19:11032864:0:TAAAA	chr19	11032864	TAAAA	!TAAAA	18.08	0.91	SMARCA4	intron_variant	-	0.0021	0.026
chr19:10702154:0:CAA	chr19	10702154	CAA	!CAA	8.14	0.98	DNM2	intron_variant	-	0.0021	0.035
rs10427017	chr19	11035417	T	A	3.98	1	SMARCA4	downstream_gene_variant	-	0.0021	0.048
chr19:11157485:S	chr19	11157485	A	G	6.02	0.91	KANK2	intron_variant	-	0.0021	0.041
rs452145	chr19	11270196	C	T	28.72	1	TSPAN16	intron_variant	-	0.0021	-0.021
rs94515	chr19	11268704	A	G	28.74	1	TSPAN16	intron_variant	-	0.0021	-0.021
rs187580736	chr19	11488235	A	G	0.07	0.91	ECSIT	intron_variant	-	0.0021	-0.352
chr19:11005623:S	chr19	11005623	A	G	0.18	0.99	SMARCA4	intron_variant	-	0.0021	-0.224
rs118163475	chr19	10896384	T	C	0.66	1	YIPF2	intron_variant	-	0.0021	0.117
rs374409	chr19	11267952	G	A	28.71	1	TSPAN16	5_prime_UTR_variant	-	0.0021	-0.021
rs7256743	chr19	10694131	C	G	7.7	1	DNM2	intron_variant	-	0.0022	0.035
rs142828931	chr19	10790187	A	C	0.65	1	DNM2	intron_variant	-	0.0022	0.117
rs111762725	chr19	10695132	C	T	7.69	1	DNM2	intron_variant	-	0.0022	0.035
rs94517	chr19	11268315	T	C	28.71	1	TSPAN16	intron_variant	-	0.0022	-0.021
rs422496	chr19	11270684	G	A	29.29	1	TSPAN16	intron_variant	-	0.0022	-0.021
chr19:10812175:I	chr19	10812175	ATTTTTG	A	6.35	0.99	TMED1	upstream_gene_variant	-	0.0022	0.038
rs393423	chr19	11268440	T	G	28.71	1	TSPAN16	intron_variant	-	0.0022	-0.021
rs2116873	chr19	11186784	T	A	40.39	1	DOCK6	intron_variant	-	0.0022	0.019
rs183051297	chr19	10578416	A	G	0.43	0.96	SLC44A2	intron_variant	-	0.0022	-0.144
chr19:10823501:S	chr19	10823501	A	G	0.65	1	C19orf38	intron_variant	-	0.0022	0.117
rs94514	chr19	11268741	A	C	29.3	1	TSPAN16	intron_variant	-	0.0022	-0.021
rs3810311	chr19	11377978	G	C	2.79	0.99	RGL3	intron_variant	-	0.0022	0.057
rs186362541	chr19	10997304	C	T	0.46	0.92	SMARCA4	intron_variant	-	0.0022	-0.144
rs149479444	chr19	10944650	T	C	0.66	1	SMARCA4	intron_variant	-	0.0022	0.117
chr19:11270111:0:A	chr19	11270111	A	!A	28.75	0.99	TSPAN16	intron_variant	-	0.0022	-0.021
rs76434079	chr19	10587601	T	G	9.93	1	SLC44A2	intron_variant	-	0.0022	0.031
rs141989097	chr19	10930069	T	C	7.62	1	SMARCA4	upstream_gene_variant	-	0.0023	0.035
chr19:11287795:0:T	chr19	11287795	T	!T	15.67	0.93	TSPAN16	intron_variant	-	0.0023	0.027
rs1560734	chr19	10702049	C	T	7.72	1	DNM2	intron_variant	-	0.0023	0.035
rs1560706	chr19	10699004	C	G	7.73	1	DNM2	intron_variant	-	0.0023	0.035
rs76291634	chr19	10697545	C	T	7.73	1	DNM2	intron_variant	-	0.0023	0.035
rs56044537	chr19	11502363	G	A	2.37	1	ECSIT	upstream_gene_variant	-	0.0023	0.061
rs74562182	chr19	10696612	A	G	7.73	1	DNM2	intron_variant	-	0.0023	0.035
rs11669253	chr19	10697329	C	A	7.73	1	DNM2	intron_variant	-	0.0023	0.035
chr19:11269630:0:ATT	chr19	11269630	ATT	!ATT	28.98	0.99	TSPAN16	intron_variant	-	0.0023	-0.021
rs76531206	chr19	10696943	A	G	7.73	1	DNM2	intron_variant	-	0.0023	0.035
rs12611153	chr19	11091332	T	C	26.77	1	LDLR	intron_variant	-	0.0023	-0.021
rs412934	chr19	11266518	A	G	29.82	1	TSPAN16	upstream_gene_variant	-	0.0023	-0.02
chr19:10645839:S	chr19	10645839	A	G	0.43	0.96	ILF3	intron_variant	-	0.0023	-0.144
rs10417443	chr19	10990429	G	C	47.42	1	SMARCA4	intron_variant	-	0.0023	-0.019
chr19:10780744:I	chr19	10780744	C	CTT	0.45	0.93	DNM2	intron_variant	-	0.0023	-0.143
rs17616661	chr19	11164554	G	A	10.29	1	KANK2	missense_variant	NP_001129663.1:p.Met401Thr,NP_056308.3:p.Met401Thr	0.0023	0.031
rs59214302	chr19	10697062	G	C	7.73	1	DNM2	intron_variant	-	0.0023	0.035
rs111957218	chr19	10700089	C	T	7.72	1	DNM2	intron_variant	-	0.0023	0.035
chr19:10699297:I	chr19	10699297	C	CG	7.73	1	DNM2	intron_variant	-	0.0024	0.035
rs8112837	chr19	10698030	T	C	7.73	1	DNM2	intron_variant	-	0.0024	0.035
rs76242150	chr19	10698044	G	C	5.53	1	DNM2	intron_variant	-	0.0024	0.041
rs59715646	chr19	10700447	A	G	7.73	1	DNM2	intron_variant	-	0.0024	0.035
rs60755785	chr19	10700494	G	T	7.73	1	DNM2	intron_variant	-	0.0024	0.035
rs11671653	chr19	10699486	A	G	7.73	1	DNM2	intron_variant	-	0.0024	0.035
rs3180023,rs79641833	chr19	11104209	C	CG	24.53	0.99	LDLR	3_prime_UTR_variant	-	0.0024	-0.022
rs78162577	chr19	10700195	T	C	7.73	1	DNM2	intron_variant	-	0.0024	0.035
rs17426435	chr19	11407269	A	G	6.67	0.99	PRKCSH	5_prime_UTR_variant	-	0.0024	-0.037
chr19:11466142:0:GATAACATAACATAACATAAC	chr19	11466142	GATAACATAACATAACATAAC	!GATAACATAACATAACATAAC	26.62	0.93	ZNF653	intron_variant	-	0.0024	0.022
rs113942899	chr19	10695913	G	A	7.72	1	DNM2	intron_variant	-	0.0024	0.035
chr19:11538736:S	chr19	11538736	G	A	0.24	0.96	-	-	-	0.0024	0.193
chr19:11129170:0:C	chr19	11129170	C	!C	2.02	0.93	SPC24	upstream_gene_variant	-	0.0024	0.068
rs143966209	chr19	10944685	T	C	3.26	1	SMARCA4	intron_variant	-	0.0024	0.052
rs77074080	chr19	10968787	A	G	4.6	1	SMARCA4	intron_variant	-	0.0024	0.044
chr19:11136435:I	chr19	11136435	C	CTGCT	5.2	1	KANK2	3_prime_UTR_variant	-	0.0025	0.042
chr19:11497832:S	chr19	11497832	G	T	0.03	0.93	ECSIT	intron_variant	-	0.0025	-0.582
chr19:11333805:S	chr19	11333805	C	T	0.13	0.98	LPPR2	intron_variant	-	0.0025	0.257
rs58380026	chr19	10693506	T	C	7.73	1	DNM2	intron_variant	-	0.0025	0.035
rs7257661	chr19	10694132	G	C	7.73	1	DNM2	intron_variant	-	0.0025	0.035
rs8105939	chr19	10692801	A	G	7.73	1	DNM2	intron_variant	-	0.0025	0.035
rs4334414	chr19	10692673	C	T	7.73	1	DNM2	intron_variant	-	0.0025	0.035
rs114605659	chr19	11114305	A	G	2.13	0.98	SPC24	downstream_gene_variant	-	0.0025	0.065
rs8112129	chr19	11291374	G	T	24.62	0.99	TSPAN16	intron_variant	-	0.0025	-0.022
rs11672504	chr19	10692360	C	T	7.73	1	DNM2	intron_variant	-	0.0025	0.035
chr19:11275250:I	chr19	11275250	A	AATT	21.79	0.95	TSPAN16	intron_variant	-	0.0025	-0.023
chr19:11051712:S	chr19	11051712	C	T	0.39	0.95	-	-	-	0.0025	0.152
rs148112494	chr19	10703724	G	A	7.72	1	DNM2	intron_variant	-	0.0025	0.035
chr19:11290332:0:CT	chr19	11290332	CT	!CT	20.35	0.98	TSPAN16	intron_variant	-	0.0025	-0.023
chr19:10929258:S	chr19	10929258	A	T	0.44	0.92	SMARCA4	upstream_gene_variant	-	0.0025	-0.143
rs79769281	chr19	11009823	T	C	4.6	1	SMARCA4	intron_variant	-	0.0026	0.044
rs8113457	chr19	10693225	G	T	7.73	1	DNM2	intron_variant	-	0.0026	0.034
chr19:11132840:I	chr19	11132840	A	ACT	4.79	0.99	KANK2	downstream_gene_variant	-	0.0026	0.043
rs74180177	chr19	11274358	T	C	23.02	0.98	TSPAN16	intron_variant	-	0.0026	-0.022
rs11670095	chr19	10569351	T	C	7.5	1	SLC44A2	upstream_gene_variant	-	0.0026	0.035
chr19:10667363:S	chr19	10667363	T	C	0.19	0.99	ILF3	downstream_gene_variant	-	0.0026	0.219
rs111700101	chr19	11405162	A	G	6.68	0.99	CCDC151	intron_variant	-	0.0027	-0.037
rs8409	chr19	11180491	G	A	45.34	0.99	DOCK6	synonymous_variant	NM_020812.3:c.4959C>T(p.=)	0.0027	0.018
chr19:10682916:S	chr19	10682916	T	C	0.19	0.99	QTRT1	intron_variant	-	0.0027	0.218
rs2116874	chr19	11186767	T	C	40.31	1	DOCK6	intron_variant	-	0.0027	0.019
rs72991455	chr19	11253295	G	T	9.38	0.96	-	-	-	0.0027	-0.032
rs112014785	chr19	11123469	A	G	2.21	1	SPC24	intron_variant	-	0.0027	0.062
rs111282584	chr19	11123229	C	T	2.22	1	SPC24	intron_variant	-	0.0027	0.062
rs7251440	chr19	11120754	A	T	2.21	1	SPC24	intron_variant	-	0.0027	0.062
rs113621517	chr19	11119854	A	G	2.21	1	SPC24	intron_variant	-	0.0027	0.062
rs113347706	chr19	11122195	C	G	2.21	1	SPC24	intron_variant	-	0.0027	0.062
rs1865124	chr19	10739144	T	C	5.1	0.99	DNM2	intron_variant	-	0.0027	0.042
rs77858807	chr19	11006853	A	G	4.61	1	SMARCA4	intron_variant	-	0.0027	0.044
rs79181602	chr19	11161584	G	A	10.28	1	KANK2	intron_variant	-	0.0027	0.03
rs149202222	chr19	11014574	T	C	4.61	1	SMARCA4	intron_variant	-	0.0027	0.044
chr19:10931323:0:AAAACAAAC	chr19	10931323	!AAAACAAAC	AAAACAAAC	35.3	0.98	SMARCA4	upstream_gene_variant	-	0.0027	-0.019
rs12976821	chr19	11161582	A	G	10.28	1	KANK2	intron_variant	-	0.0027	0.03
rs112026775	chr19	11501197	A	G	1.3	0.97	ECSIT	upstream_gene_variant	-	0.0027	0.083
rs12979104	chr19	11161355	G	A	10.28	1	KANK2	intron_variant	-	0.0027	0.03
rs11673129	chr19	11186924	!G	G	40.38	1	DOCK6	intron_variant	-	0.0027	0.019
chr19:11128838:I	chr19	11128838	T	TTTTTC	2.21	1	SPC24	upstream_gene_variant	-	0.0027	0.062
rs117271995	chr19	11014543	C	T	4.61	1	SMARCA4	intron_variant	-	0.0027	0.044
chr19:11127734:I	chr19	11127734	A	ATTTCTCCATAGGTCGAGCGC	0.18	1	SPC24	upstream_gene_variant	-	0.0027	0.212
chr19:11093985:S	chr19	11093985	T	G	1.07	1	LDLR	intron_variant	-	0.0028	0.089
rs186251227	chr19	11093995	T	G	1.07	1	LDLR	intron_variant	-	0.0028	0.089
rs67457550	chr19	11178510	!G	G	42.85	0.97	DOCK6	intron_variant	-	0.0028	0.019
rs11670365	chr19	10865833	T	C	6.32	1	CARM1	intron_variant	-	0.0028	0.037
rs6511730	chr19	11226003	C	T	24.44	0.98	DOCK6	intron_variant	-	0.0028	-0.021
chr19:11381173:I	chr19	11381173	C	CA	10.74	0.92	RGL3	intron_variant	-	0.0028	-0.031
rs11881066	chr19	10817989	T	C	6.27	1	C19orf38	upstream_gene_variant	-	0.0028	0.038
chr19:11418235:I	chr19	11418235	AG	A	8.97	0.99	PRKCSH	intron_variant	-	0.0029	-0.032
rs55852604	chr19	10579566	T	C	9.66	0.97	SLC44A2	intron_variant	-	0.0029	0.031
rs45626947	chr19	11420489	T	C	5.93	0.99	PRKCSH	intron_variant	-	0.0029	-0.039
chr19:11104208:I	chr19	11104208	A	AG	28.51	0.94	LDLR	3_prime_UTR_variant	-	0.0029	-0.021
rs11880504	chr19	10818733	G	A	6.44	1	C19orf38	upstream_gene_variant	-	0.0029	0.037
rs2116875	chr19	11186764	A	G	40.29	1	DOCK6	intron_variant	-	0.0029	0.019
rs34464972	chr19	10830134	A	G	6.31	1	C19orf38	intron_variant	-	0.0029	0.037
chr19:11162412:I	chr19	11162412	CATTATTATTATT	C	10.32	0.99	KANK2	intron_variant	-	0.0029	0.03
chr19:10736856:S	chr19	10736856	C	G	0.64	1	DNM2	intron_variant	-	0.0029	0.114
chr19:10975929:0:A	chr19	10975929	A	!A	4.73	0.99	SMARCA4	intron_variant	-	0.003	0.043
rs62129144	chr19	11141699	A	G	3.17	0.97	KANK2	intron_variant	-	0.003	0.053
rs76289424	chr19	11004662	A	G	4.61	1	SMARCA4	intron_variant	-	0.003	0.043
rs80293311	chr19	11008210	T	C	4.61	1	SMARCA4	intron_variant	-	0.003	0.043
rs12460263	chr19	10996654	C	T	28.6	0.99	SMARCA4	intron_variant	-	0.003	-0.02
rs143988399	chr19	11125050	A	G	2.31	0.99	SPC24	intron_variant	-	0.003	0.061
rs67076391	chr19	11189617	C	T	40.36	1	DOCK6	intron_variant	-	0.003	0.018
rs78157521	chr19	11009948	G	A	4.61	1	SMARCA4	intron_variant	-	0.003	0.043
rs79684898	chr19	11009934	G	C	4.61	1	SMARCA4	intron_variant	-	0.003	0.043
rs74257937	chr19	11008301	C	A	4.61	1	SMARCA4	intron_variant	-	0.003	0.043
rs6511717	chr19	11012330	C	T	31.76	1	SMARCA4	intron_variant	-	0.003	-0.019
rs7248790	chr19	11019906	C	T	6.96	0.98	SMARCA4	intron_variant	-	0.003	0.036
rs59045197	chr19	10998135	C	T	4.61	1	SMARCA4	intron_variant	-	0.003	0.043
rs112500492	chr19	11111061	C	G	2.18	0.99	-	-	-	0.0031	0.062
rs73502626	chr19	11036409	C	T	3.84	0.99	SMARCA4	downstream_gene_variant	-	0.0031	0.047
chr19:11094595:I	chr19	11094595	T	TC	26.86	1	LDLR	intron_variant	-	0.0031	-0.02
rs17242677	chr19	11103795	T	C	2.16	0.99	LDLR	3_prime_UTR_variant	-	0.0031	0.062
chr19:10568856:0:TACAC	chr19	10568856	TACAC	!TACAC	8.85	0.99	-	-	-	0.0031	0.032
chr19:11156395:I	chr19	11156395	G	GA	29.11	0.97	KANK2	intron_variant	-	0.0031	0.02
chr19:11032872:0:AAT	chr19	11032872	AAT	!AAT	4.56	0.93	SMARCA4	intron_variant	-	0.0031	0.044
chr19:11411235:0:TAA	chr19	11411235	TAA	!TAA	6.25	0.99	PRKCSH	intron_variant	-	0.0031	-0.038
rs113416520	chr19	11108447	T	C	2.19	1	LDLR	downstream_gene_variant	-	0.0032	0.062
rs2163830	chr19	11186417	A	G	40.41	1	DOCK6	intron_variant	-	0.0032	0.018
rs6413503	chr19	11102904	A	G	2.2	1	LDLR	intron_variant	-	0.0032	0.061
rs77852523	chr19	10949307	A	C	4.76	1	SMARCA4	intron_variant	-	0.0032	0.042
rs78804843	chr19	11555301	T	C	0.93	0.98	ACP5	upstream_gene_variant	-	0.0032	0.095
rs112532314	chr19	11460874	A	C	1.71	0.98	ZNF653	intron_variant	-	0.0032	0.071
rs59389322	chr19	11190394	G	A	40.4	1	DOCK6	intron_variant	-	0.0032	0.018
rs62129135	chr19	11108854	C	G	7.37	0.99	LDLR	downstream_gene_variant	-	0.0032	0.035
chr19:10691895:0:TA	chr19	10691895	TA	!TA	7.01	0.94	DNM2	intron_variant	-	0.0032	0.036
rs11665873	chr19	11014820	A	C	31.7	0.99	SMARCA4	intron_variant	-	0.0032	-0.019
chr19:11096507:S	chr19	11096507	T	C	0.13	0.99	LDLR	intron_variant	-	0.0032	-0.254
chr19:11274347:0:ATGTGTA	chr19	11274347	ATGTGTA	!ATGTGTA	19	0.93	TSPAN16	intron_variant	-	0.0033	-0.024
rs11666557	chr19	11129664	G	A	4.87	1	SPC24	upstream_gene_variant	-	0.0033	0.042
rs113441245	chr19	11189383	G	A	40.38	1	DOCK6	intron_variant	-	0.0033	0.018
chr19:11391893:S	chr19	11391893	T	C	0.03	0.94	RGL3	upstream_gene_variant	-	0.0033	-0.568
rs11085764	chr19	11188227	G	C	40.35	1	DOCK6	intron_variant	-	0.0033	0.018
chr19:10638799:S	chr19	10638799	T	C	0.77	1	ILF3	intron_variant	-	0.0033	-0.103
rs80043599	chr19	10866082	A	G	3.27	1	CARM1	intron_variant	-	0.0033	0.05
chr19:10725338:I	chr19	10725338	G	GT	0.73	0.96	DNM2	intron_variant	-	0.0034	0.106
rs10409484	chr19	10590657	TTT	!TTT	17.07	0.95	SLC44A2	intron_variant	-	0.0034	-0.024
chr19:10961378:I	chr19	10961378	TC	T	4.69	0.99	SMARCA4	intron_variant	-	0.0034	0.042
rs11673064	chr19	10816925	C	A	6.36	1	C19orf38	upstream_gene_variant	-	0.0034	0.037
rs79828782	chr19	10953664	G	C	4.76	1	SMARCA4	intron_variant	-	0.0035	0.042
rs148661692	chr19	10948306	A	G	4.76	1	SMARCA4	intron_variant	-	0.0035	0.042
chr19:11275249:I	chr19	11275249	A	AAATT	21.48	0.94	TSPAN16	intron_variant	-	0.0035	-0.022
chr19:10716059:S	chr19	10716059	T	C	0.11	0.97	DNM2	intron_variant	-	0.0035	-0.276
chr19:10627571:S	chr19	10627571	C	G	0.11	0.98	ILF3	intron_variant	-	0.0035	-0.276
rs78655751	chr19	11118030	A	G	2.2	1	SPC24	downstream_gene_variant	-	0.0035	0.061
rs4804151	chr19	11188608	T	C	30.98	1	DOCK6	synonymous_variant	NM_020812.3:c.3876A>G(p.=)	0.0035	0.019
rs145182523	chr19	10571953	A	C	1.63	1	SLC44A2	upstream_gene_variant	-	0.0035	0.07
rs4804152	chr19	11188626	A	G	30.98	1	DOCK6	synonymous_variant	NM_020812.3:c.3858T>C(p.=)	0.0035	0.019
rs12609620	chr19	11185890	T	C	30.98	1	DOCK6	intron_variant	-	0.0035	0.019
rs113842686	chr19	10975924	C	T	4.68	1	SMARCA4	intron_variant	-	0.0035	0.042
rs144903433	chr19	10702990	A	C	0.09	1	DNM2	intron_variant	-	0.0036	-0.295
chr19:10717234:S	chr19	10717234	A	G	0.31	0.97	DNM2	intron_variant	-	0.0036	-0.163
rs62131153	chr19	11417131	T	C	6.54	0.96	PRKCSH	intron_variant	-	0.0036	0.037
rs2738454	chr19	11094678	C	G	26.82	1	LDLR	intron_variant	-	0.0036	-0.02
chr19:10697894:I	chr19	10697894	C	CA	0.57	0.97	DNM2	intron_variant	-	0.0036	-0.12
chr19:11274336:0:CATATAT	chr19	11274336	CATATAT	!CATATAT	24.53	0.92	TSPAN16	intron_variant	-	0.0036	-0.022
chr19:10941521:I	chr19	10941521	C	CATT	4.76	1	SMARCA4	intron_variant	-	0.0036	0.042
rs62129150	chr19	11191005	A	G	40.38	1	DOCK6	intron_variant	-	0.0036	0.018
rs11878849	chr19	11455045	C	T	7.44	0.98	ELAVL3	upstream_gene_variant	-	0.0037	0.034
rs118147895	chr19	10943942	C	T	4.76	1	SMARCA4	intron_variant	-	0.0037	0.042
rs148230773	chr19	10744741	T	C	5.03	1	DNM2	intron_variant	-	0.0037	0.04
rs17678136	chr19	10973441	C	T	4.7	1	SMARCA4	intron_variant	-	0.0037	0.042
rs11673241	chr19	10755981	A	G	5.04	1	DNM2	intron_variant	-	0.0037	0.04
rs2304155	chr19	11187119	A	G	40.35	1	DOCK6	synonymous_variant	NM_020812.3:c.4050T>C(p.=)	0.0037	0.018
rs2304154	chr19	11187125	C	T	40.36	1	DOCK6	synonymous_variant	NM_020812.3:c.4044G>A(p.=)	0.0038	0.018
chr19:10637718:S	chr19	10637718	C	G	0.62	0.95	ILF3	intron_variant	-	0.0038	0.115
rs11672991	chr19	10768425	A	T	5.01	1	DNM2	intron_variant	-	0.0038	0.04
chr19:10813074:S	chr19	10813074	A	G	0.86	1	-	-	-	0.0039	0.095
rs140458365	chr19	10966022	G	C	4.7	1	SMARCA4	intron_variant	-	0.0039	0.042
chr19:10961381:0:CCT	chr19	10961381	CCT	!CCT	4.7	1	SMARCA4	intron_variant	-	0.0039	0.042
rs17616023	chr19	10763794	A	C	5.05	1	DNM2	intron_variant	-	0.0039	0.04
rs117911564	chr19	10785158	A	T	0.9	0.98	DNM2	intron_variant	-	0.0039	-0.094
rs11666111	chr19	10761633	T	C	5.05	1	DNM2	intron_variant	-	0.0039	0.04
rs60185972	chr19	10920389	G	A	48.97	1	-	-	-	0.0039	-0.018
rs72995003	chr19	11510289	A	G	2.25	1	CNN1	upstream_gene_variant	-	0.0039	0.06
rs9973219	chr19	10569593	A	T	42.46	1	SLC44A2	upstream_gene_variant	-	0.0039	-0.018
rs76485217	chr19	11413050	T	C	1.09	0.95	PRKCSH	splice_region_variant	-	0.004	-0.087
rs11672096	chr19	10760112	G	C	5.05	1	DNM2	intron_variant	-	0.004	0.04
rs78043647	chr19	10932264	T	C	6.03	0.99	SMARCA4	upstream_gene_variant	-	0.004	0.037
rs77736886	chr19	10594082	T	C	3.61	1	SLC44A2	intron_variant	-	0.004	0.047
chr19:11406051:0:AC	chr19	11406051	AC	!AC	11.18	0.91	CCDC151	intron_variant	-	0.004	0.029
rs111395780	chr19	11415671	G	A	6.08	1	PRKCSH	intron_variant	-	0.004	-0.037
rs58925439	chr19	10985470	G	C	4.7	1	SMARCA4	intron_variant	-	0.004	0.042
rs79434744	chr19	10983394	T	G	4.7	1	SMARCA4	intron_variant	-	0.004	0.042
rs4804563	chr19	11008694	G	T	31.77	1	SMARCA4	intron_variant	-	0.004	-0.019
rs140248363	chr19	11410306	A	G	6.12	0.99	PRKCSH	intron_variant	-	0.004	-0.037
chr19:10974495:S	chr19	10974495	G	A	4.62	0.99	SMARCA4	intron_variant	-	0.0041	0.042
rs58841565	chr19	10981553	T	C	4.7	1	SMARCA4	intron_variant	-	0.0041	0.041
rs138911317	chr19	10964510	A	G	4.69	1	SMARCA4	intron_variant	-	0.0041	0.042
chr19:10937246:S	chr19	10937246	C	T	0.04	0.98	SMARCA4	intron_variant	-	0.0041	-0.44
chr19:11505049:0:T	chr19	11505049	T	!T	0.32	0.96	ECSIT	upstream_gene_variant	-	0.0041	-0.161
rs17616318	chr19	10981937	T	C	4.69	1	SMARCA4	intron_variant	-	0.0041	0.042
rs80170279	chr19	11416521	C	T	6.08	1	PRKCSH	intron_variant	-	0.0041	-0.037
chr19:10807587:S	chr19	10807587	C	G	0.86	0.99	TMED1	intron_variant	-	0.0041	0.095
chr19:11466470:S	chr19	11466470	C	T	0.09	0.97	ZNF653	intron_variant	-	0.0041	0.283
rs80091992	chr19	10765902	G	A	5.15	1	DNM2	intron_variant	-	0.0041	0.04
rs74942410	chr19	10974997	T	G	4.7	1	SMARCA4	intron_variant	-	0.0042	0.041
rs140374518	chr19	11504367	TAGATAGACAGAC	!TAGATAGACAGAC	3.45	0.94	ECSIT	upstream_gene_variant	-	0.0042	0.049
rs60897508	chr19	10943424	A	G	4.75	1	SMARCA4	intron_variant	-	0.0042	0.041
chr19:11453870:S	chr19	11453870	G	A	0.26	0.94	ELAVL3	upstream_gene_variant	-	0.0042	0.179
rs77357022	chr19	10760942	A	G	5.18	1	DNM2	intron_variant	-	0.0042	0.039
chr19:11273504:0:ATT	chr19	11273504	ATT	!ATT	28.74	0.97	TSPAN16	intron_variant	-	0.0042	-0.02
rs17001076	chr19	10974520	A	G	4.71	1	SMARCA4	intron_variant	-	0.0042	0.041
chr19:10973335:I	chr19	10973335	TGACCCTC	T	4.73	1	SMARCA4	intron_variant	-	0.0043	0.041
chr19:10973333:I	chr19	10973333	TGTGACC	T	4.72	1	SMARCA4	intron_variant	-	0.0043	0.041
chr19:10892655:S	chr19	10892655	T	C	0.61	0.94	CARM1	intron_variant	-	0.0043	0.115
rs150794276	chr19	11242406	A	G	0.65	0.98	-	-	-	0.0043	-0.111
chr19:10561804:S	chr19	10561804	A	G	0.31	1	AP1M2	upstream_gene_variant	-	0.0043	-0.16
rs113373560	chr19	10975475	A	C	4.7	1	SMARCA4	intron_variant	-	0.0044	0.041
rs59190984	chr19	10973957	C	T	4.7	1	SMARCA4	intron_variant	-	0.0044	0.041
rs187839595	chr19	10734315	A	C	0.09	1	DNM2	intron_variant	-	0.0044	-0.286
rs76798418	chr19	10976078	T	C	4.7	1	SMARCA4	intron_variant	-	0.0044	0.041
rs4300767	chr19	11024689	G	A	9.26	0.99	SMARCA4	intron_variant	-	0.0044	0.03
rs117965048	chr19	10762564	T	C	0.6	0.99	DNM2	intron_variant	-	0.0044	0.114
chr19:11235954:S	chr19	11235954	A	C	0.26	0.97	DOCK6	upstream_gene_variant	-	0.0045	0.172
chr19:11197490:S	chr19	11197490	G	T	0.26	0.97	DOCK6	intron_variant	-	0.0045	0.172
rs12975458	chr19	11167007	A	G	6.67	0.99	KANK2	intron_variant	-	0.0045	0.035
rs11670384	chr19	10600594	G	T	20.56	1	SLC44A2	intron_variant	-	0.0045	0.021
chr19:11271274:S	chr19	11271274	T	G	0.06	0.91	TSPAN16	intron_variant	-	0.0045	-0.38
rs72658861	chr19	11083182	C	T	1.37	0.99	LDLR	splice_region_variant	-	0.0046	0.075
rs139732050	chr19	11518626	A	C	0.1	0.94	CNN1	intron_variant	-	0.0046	0.263
chr19:10725940:I	chr19	10725940	TC	T	2.67	1	DNM2	intron_variant	-	0.0046	0.053
rs57900086	chr19	10970468	G	A	4.7	1	SMARCA4	intron_variant	-	0.0046	0.041
rs112416745	chr19	11081654	A	G	4.35	0.99	LDLR	intron_variant	-	0.0047	0.042
rs113194249	chr19	11041058	C	T	1.24	0.99	-	-	-	0.0047	0.078
chr19:11465210:S	chr19	11465210	T	G	0.09	0.99	ZNF653	intron_variant	-	0.0047	-0.302
rs117767168	chr19	11041228	T	C	1.24	0.99	-	-	-	0.0047	0.078
rs442363	chr19	11145787	A	G	28.34	1	KANK2	intron_variant	-	0.0047	0.019
chr19:11275252:I	chr19	11275252	T	TTA	17.86	0.91	TSPAN16	intron_variant	-	0.0047	-0.024
chr19:11098914:0:CTTTTT	chr19	11098914	CTTTTT	!CTTTTT	13.11	0.93	LDLR	intron_variant	-	0.0047	-0.027
rs58636945	chr19	10972843	G	A	4.67	1	SMARCA4	intron_variant	-	0.0048	0.041
rs78925377	chr19	10978655	T	C	4.7	1	SMARCA4	intron_variant	-	0.0048	0.041
rs116945003	chr19	10980233	A	G	0.61	0.99	SMARCA4	intron_variant	-	0.0048	0.112
rs147318343	chr19	10978246	G	A	4.66	1	SMARCA4	intron_variant	-	0.0049	0.041
rs150380941	chr19	10667421	A	G	0.57	1	ILF3	downstream_gene_variant	-	0.005	-0.115
chr19:10695770:I	chr19	10695770	AG	A	6.87	0.97	DNM2	intron_variant	-	0.0051	0.034
chr19:10736760:S	chr19	10736760	T	C	0.07	0.97	DNM2	intron_variant	-	0.0051	-0.348
rs113568099	chr19	11116792	T	C	1.06	0.99	SPC24	downstream_gene_variant	-	0.0051	0.084
chr19:11277088:S	chr19	11277088	T	C	0.07	0.99	TSPAN16	intron_variant	-	0.0051	-0.32
rs11669576	chr19	11083300	A	G	4.35	1	LDLR	missense_variant	NP_000518.1:p.Ala391Thr,NP_001182727.1:p.Ala391Thr,NP_001182728.1:p.Ala350Thr,NP_001182729.1:p.Ala22...	0.0051	0.042
rs36046884	chr19	11552075	G	C	12.39	0.99	ACP5	upstream_gene_variant	-	0.0051	0.026
chr19:11164180:I	chr19	11164180	A	AG	1.43	0.98	KANK2	intron_variant	-	0.0053	0.073
chr19:11309831:I	chr19	11309831	CA	C	3.01	1	RAB3D	intron_variant	-	0.0053	0.05
rs968699	chr19	11150826	C	T	27.93	1	KANK2	intron_variant	-	0.0053	0.019
rs8107372	chr19	10759413	C	T	39.69	1	DNM2	intron_variant	-	0.0054	-0.017
rs62131824	chr19	10778342	A	G	8.54	0.99	DNM2	intron_variant	-	0.0054	0.031
chr19:11397326:I	chr19	11397326	A	ATG	0.32	0.97	CCDC151	intron_variant	-	0.0054	-0.155
rs3786724	chr19	11027791	G	A	8.49	0.99	SMARCA4	intron_variant	-	0.0055	0.031
chr19:11456416:S	chr19	11456416	A	G	0.09	0.97	ZNF653	intron_variant	-	0.0055	0.299
chr19:10974179:I	chr19	10974179	AAAAT	A	4.66	0.99	SMARCA4	intron_variant	-	0.0055	0.04
chr19:10579425:0:T	chr19	10579425	T	!T	9.12	0.94	SLC44A2	intron_variant	-	0.0056	0.03
chr19:10940039:S	chr19	10940039	G	A	0.19	0.98	SMARCA4	intron_variant	-	0.0056	-0.204
rs4804167	chr19	11456906	A	C	43.34	0.97	ZNF653	intron_variant	-	0.0056	0.017
rs17248840	chr19	11086345	G	C	4.35	1	LDLR	intron_variant	-	0.0057	0.041
chr19:11459646:S	chr19	11459646	A	G	0.08	0.92	ZNF653	missense_variant	NP_620138.2:p.Pro211Leu	0.0057	-0.322
chr19:11078087:S	chr19	11078087	G	T	0.03	0.96	LDLR	intron_variant	-	0.0057	-0.437
chr19:11530047:I	chr19	11530047	T	TG	0.05	0.99	ELOF1	intron_variant	-	0.0057	0.365
rs147215296	chr19	11415790	T	C	0.07	0.96	PRKCSH	intron_variant	-	0.0059	-0.323
chr19:10863236:S	chr19	10863236	C	G	0.1	1	CARM1	intron_variant	-	0.0059	-0.271
rs184755907	chr19	11117675	T	C	0.44	0.97	SPC24	downstream_gene_variant	-	0.0059	-0.132
rs80013388	chr19	10706399	T	A	4.2	1	DNM2	intron_variant	-	0.006	0.042
rs78426065	chr19	11541279	!GCG	GCG	48.05	0.96	-	-	-	0.006	0.017
rs190905998	chr19	10711708	T	C	0.09	0.97	DNM2	intron_variant	-	0.006	0.29
chr19:11094099:S	chr19	11094099	A	G	0.1	0.93	LDLR	intron_variant	-	0.006	-0.269
rs36096247	chr19	10849818	T	G	2.24	0.98	CARM1	intron_variant	-	0.0061	0.057
chr19:10630674:S	chr19	10630674	G	T	0.09	0.98	ILF3	intron_variant	-	0.0061	0.291
chr19:10681175:S	chr19	10681175	C	G	0.09	0.98	QTRT1	intron_variant	-	0.0061	0.291
chr19:10779373:S	chr19	10779373	G	T	0.84	0.92	DNM2	intron_variant	-	0.0061	0.095
chr19:10987687:0:CAA	chr19	10987687	CAA	!CAA	1.7	0.96	SMARCA4	intron_variant	-	0.0061	0.066
chr19:10844946:S	chr19	10844946	G	T	0.1	0.94	CARM1	intron_variant	-	0.0062	-0.269
chr19:10841868:S	chr19	10841868	C	T	0.1	0.94	CARM1	upstream_gene_variant	-	0.0062	-0.269
chr19:10779371:S	chr19	10779371	A	C	0.84	0.92	DNM2	intron_variant	-	0.0062	0.095
chr19:10869597:S	chr19	10869597	T	C	0.1	0.93	CARM1	intron_variant	-	0.0062	-0.269
rs183970250	chr19	11143639	T	C	0.27	0.97	KANK2	intron_variant	-	0.0063	0.164
chr19:11010662:S	chr19	11010662	T	C	0.1	0.93	SMARCA4	intron_variant	-	0.0063	-0.268
rs12459555	chr19	11221347	A	!A	1.48	0.98	DOCK6	intron_variant	-	0.0063	0.069
chr19:11435960:S	chr19	11435960	A	C	0.65	0.91	ELAVL3	intron_variant	-	0.0063	-0.108
rs11880059	chr19	11147705	A	G	2.36	1	KANK2	intron_variant	-	0.0064	-0.055
chr19:10667223:S	chr19	10667223	G	C	0.15	0.99	ILF3	downstream_gene_variant	-	0.0065	0.22
chr19:10752823:S	chr19	10752823	A	G	0.1	0.94	DNM2	intron_variant	-	0.0065	-0.269
rs11879508	chr19	11146900	T	C	2.36	1	KANK2	intron_variant	-	0.0065	-0.055
rs182152933	chr19	10772138	T	C	0.1	0.94	DNM2	intron_variant	-	0.0065	-0.269
chr19:10577944:S	chr19	10577944	C	A	0.12	0.92	SLC44A2	intron_variant	-	0.0065	-0.256
rs73504677	chr19	11146616	G	A	2.36	1	KANK2	intron_variant	-	0.0065	-0.055
rs139037971	chr19	11379552	A	G	2.97	0.99	RGL3	intron_variant	-	0.0066	0.049
rs142107776	chr19	10959988	G	A	0.1	1	SMARCA4	intron_variant	-	0.0066	-0.269
chr19:11109458:S	chr19	11109458	T	C	0.15	0.99	LDLR	downstream_gene_variant	-	0.0066	0.217
rs143750681	chr19	10689280	A	T	0.1	0.94	DNM2	upstream_gene_variant	-	0.0067	-0.268
rs387865	chr19	11145539	T	C	28.28	1	KANK2	intron_variant	-	0.0068	0.018
chr19:11171833:I	chr19	11171833	A	AAAC	40.8	0.97	DOCK6	intron_variant	-	0.0068	0.017
chr19:11109289:I	chr19	11109289	A	ACT	2.24	0.99	LDLR	downstream_gene_variant	-	0.0069	0.056
rs322136	chr19	11291229	A	G	24.07	0.99	TSPAN16	intron_variant	-	0.0069	-0.019
rs2305799	chr19	11548351	T	C	11.86	0.99	ACP5	missense_variant	NP_001104504.1:p.Val148Met,NP_001104505.1:p.Val148Met,NP_001104506.1:p.Val148Met,NP_001602.1:p.Val14...	0.007	-0.026
rs311777	chr19	11432795	G	A	11.88	0.99	ELAVL3	intron_variant	-	0.007	0.026
rs186683899	chr19	11374751	A	C	0.19	0.98	RGL3	intron_variant	-	0.0071	0.196
chr19:11372752:I	chr19	11372752	A	AGGG	2.93	0.99	RGL3	intron_variant	-	0.0072	0.049
chr19:10759659:S	chr19	10759659	T	A	0.15	1	DNM2	intron_variant	-	0.0072	0.215
rs146880923	chr19	11336027	A	G	0.07	0.97	LPPR2	missense_variant	NP_073574.2:p.Arg335His	0.0072	-0.31
chr19:11368362:I	chr19	11368362	A	AC	0.37	0.97	RGL3	intron_variant	-	0.0072	-0.139
rs150281461	chr19	11547405	T	G	2.21	0.99	ACP5	intron_variant	-	0.0073	0.056
rs62638747	chr19	11548908	A	G	11.94	1	ACP5	synonymous_variant	NM_001111034.1:c.225C>T(p.=),NM_001111035.1:c.225C>T(p.=),NM_001111036.1:c.225C>T(p.=),NM_001611.3:c...	0.0073	-0.025
rs146422241	chr19	11297122	T	C	0.38	0.97	RAB3D	synonymous_variant	NM_004283.3:c.612G>A(p.=)	0.0074	0.136
chr19:10932623:S	chr19	10932623	A	G	0.31	0.93	SMARCA4	5_prime_UTR_variant	-	0.0074	-0.154
chr19:10932622:S	chr19	10932622	A	G	0.31	0.93	SMARCA4	5_prime_UTR_variant	-	0.0074	-0.154
rs80273436	chr19	10956393	G	GT	0.93	1	SMARCA4	intron_variant	-	0.0074	0.085
chr19:11372462:S	chr19	11372462	T	C	0.13	0.98	RGL3	intron_variant	-	0.0075	-0.238
rs11085774	chr19	11253094	A	G	33.63	0.99	-	-	-	0.0075	-0.017
chr19:11154221:I	chr19	11154221	A	AC	14.01	0.99	KANK2	intron_variant	-	0.0075	0.024
rs144104783	chr19	11503391	T	C	0.87	0.97	ECSIT	upstream_gene_variant	-	0.0075	0.089
chr19:10956455:I	chr19	10956455	C	CT	0.93	1	SMARCA4	intron_variant	-	0.0075	0.085
rs755237	chr19	11165404	T	C	9.38	0.99	KANK2	missense_variant	NP_001129663.1:p.Gly118Ser,NP_056308.3:p.Gly118Ser	0.0075	0.028
rs35918208	chr19	11228282	T	C	33.1	1	DOCK6	intron_variant	-	0.0076	-0.017
rs41307025	chr19	11088454	T	C	1.43	0.99	LDLR	intron_variant	-	0.0076	0.069
chr19:11321033:I	chr19	11321033	A	AG	0.38	0.97	CCDC159	intron_variant	-	0.0076	0.135
rs149502884	chr19	11558762	A	C	11.88	1	-	-	-	0.0077	-0.025
rs11881292	chr19	11555481	T	C	11.94	1	ACP5	upstream_gene_variant	-	0.0077	-0.025
rs4804157	chr19	11229637	C	A	33.02	1	DOCK6	intron_variant	-	0.0077	-0.017
chr19:11092484:I	chr19	11092484	AT	A	1.42	1	LDLR	intron_variant	-	0.0077	0.069
rs117694210	chr19	11545412	T	C	10.86	1	ACP5	downstream_gene_variant	-	0.0077	-0.026
rs60204160	chr19	11089188	G	C	1.42	1	LDLR	intron_variant	-	0.0078	0.069
rs112109129	chr19	11021767	T	C	0.94	0.99	SMARCA4	intron_variant	-	0.0078	0.085
rs17249316	chr19	11090227	A	G	1.42	1	LDLR	intron_variant	-	0.0078	0.068
rs113783450	chr19	11132714	A	G	25.46	0.99	KANK2	downstream_gene_variant	-	0.0078	0.019
rs117732542	chr19	11163164	G	C	0.98	0.98	KANK2	intron_variant	-	0.0082	-0.083
rs754528	chr19	11166245	C	T	9.24	0.99	KANK2	5_prime_UTR_variant	-	0.0082	0.028
chr19:10714046:S	chr19	10714046	T	C	0.14	1	DNM2	intron_variant	-	0.0082	-0.22
rs160840	chr19	11419052	C	T	7.54	0.98	PRKCSH	intron_variant	-	0.0083	-0.031
rs139154013	chr19	10597181	A	G	4.33	0.97	SLC44A2	5_prime_UTR_variant	-	0.0083	0.04
rs113189902	chr19	11081889	G	C	1.42	1	LDLR	intron_variant	-	0.0083	0.068
chr19:11081211:I	chr19	11081211	ATG	A	1.42	1	LDLR	intron_variant	-	0.0083	0.068
chr19:11547120:S	chr19	11547120	A	G	0.61	0.98	ACP5	intron_variant	-	0.0084	-0.105
chr19:11559183:0:AA	chr19	11559183	AA	!AA	12.5	0.99	-	-	-	0.0084	0.025
chr19:11543970:0:G	chr19	11543970	G	!G	12.67	0.92	ACP5	downstream_gene_variant	-	0.0084	0.025
chr19:10711269:S	chr19	10711269	A	G	0.21	0.99	DNM2	intron_variant	-	0.0084	0.176
rs11880512	chr19	11554461	A	C	11.94	1	ACP5	upstream_gene_variant	-	0.0085	-0.025
rs193296317	chr19	11145560	T	C	0.09	0.94	KANK2	intron_variant	-	0.0085	-0.272
rs149147675	chr19	11551676	C	T	11.93	0.99	ACP5	upstream_gene_variant	-	0.0085	-0.025
rs75279637	chr19	11552908	G	A	11.94	1	ACP5	upstream_gene_variant	-	0.0085	-0.025
rs2071485	chr19	11549200	A	G	12.59	0.99	ACP5	intron_variant	-	0.0085	0.024
rs79525531	chr19	11552809	A	G	11.94	1	ACP5	upstream_gene_variant	-	0.0085	-0.025
rs62130043	chr19	10682054	A	G	28.53	1	QTRT1	intron_variant	-	0.0085	-0.018
rs17242499	chr19	11088292	A	G	4.39	1	LDLR	intron_variant	-	0.0086	0.039
chr19:10772001:I	chr19	10772001	GCC	G	7.25	1	DNM2	intron_variant	-	0.0086	0.031
rs139232176	chr19	11042171	A	G	0.09	1	-	-	-	0.0086	-0.263
rs117225503	chr19	11026766	T	C	0.09	1	SMARCA4	intron_variant	-	0.0086	-0.263
chr19:10934697:S	chr19	10934697	G	A	0.21	0.99	SMARCA4	intron_variant	-	0.0086	0.175
rs754529	chr19	11166161	G	A	9.29	0.99	KANK2	synonymous_variant	NM_001136191.2:c.27T>C(p.=),NM_015493.6:c.27T>C(p.=)	0.0087	0.028
chr19:10977576:S	chr19	10977576	G	A	0.1	1	SMARCA4	intron_variant	-	0.0087	-0.261
rs4804540	chr19	10855402	A	T	9.35	1	CARM1	intron_variant	-	0.0087	0.028
rs117074666	chr19	11365566	T	G	2.96	1	RGL3	downstream_gene_variant	-	0.0088	0.047
rs112634605	chr19	11011013	C	G	2.99	0.99	SMARCA4	intron_variant	-	0.0089	-0.047
chr19:11047995:I	chr19	11047995	CT	C	1.54	0.98	-	-	-	0.009	0.065
chr19:10734496:I	chr19	10734496	A	AGG	2.62	1	DNM2	intron_variant	-	0.009	0.05
chr19:11207190:S	chr19	11207190	A	G	0.16	1	DOCK6	intron_variant	-	0.009	0.205
rs12979487	chr19	10940055	G	A	1.31	0.99	SMARCA4	intron_variant	-	0.0091	-0.071
rs113305450	chr19	10690307	G	C	4.44	0.97	DNM2	intron_variant	-	0.0091	0.039
rs41301947	chr19	11083108	C	G	1.4	0.99	LDLR	intron_variant	-	0.0091	0.068
rs184500546	chr19	11139036	T	C	0.49	0.98	KANK2	intron_variant	-	0.0092	0.116
rs11666518	chr19	10749624	T	C	2.63	1	DNM2	intron_variant	-	0.0093	0.05
rs80183620	chr19	10734349	T	C	2.62	1	DNM2	intron_variant	-	0.0094	0.05
chr19:11345237:0:GGTGTGTGTGT	chr19	11345237	GGTGTGTGTGT	!GGTGTGTGTGT	2.91	0.97	SWSAP1	upstream_gene_variant	-	0.0095	0.048
chr19:11286750:S	chr19	11286750	G	A	0.99	0.96	TSPAN16	intron_variant	-	0.0095	-0.083
chr19:10688440:S	chr19	10688440	C	T	0.31	0.99	DNM2	upstream_gene_variant	-	0.0095	-0.147
chr19:11338008:I	chr19	11338008	C	CTTAA	2.93	1	LPPR2	downstream_gene_variant	-	0.0096	0.047
chr19:11406058:I	chr19	11406058	AAG	A	7.09	0.98	CCDC151	intron_variant	-	0.0096	-0.031
chr19:10629314:0:TAA	chr19	10629314	TAA	!TAA	0.7	0.98	ILF3	intron_variant	-	0.0097	0.096
chr19:10947311:S	chr19	10947311	C	A	0.52	1	SMARCA4	intron_variant	-	0.0097	-0.11
rs77278227	chr19	10963596	A	G	2.97	0.99	SMARCA4	intron_variant	-	0.0097	-0.047
rs440677	chr19	11146390	G	A	38.24	0.99	KANK2	intron_variant	-	0.0098	0.016
rs111931834	chr19	11551847	A	G	12.67	0.99	ACP5	upstream_gene_variant	-	0.0099	0.024
chr19:11222753:S	chr19	11222753	A	G	0.16	1	DOCK6	missense_variant	NP_065863.2:p.Arg173Trp	0.0099	0.202
rs76506615	chr19	11553127	G	C	11.9	0.99	ACP5	upstream_gene_variant	-	0.01	-0.024
rs6413505	chr19	11085157	T	C	1.41	1	LDLR	intron_variant	-	0.01	0.067
chr19:11559184:0:A	chr19	11559184	A	!A	11.37	0.98	-	-	-	0.01	0.025
rs148174657	chr19	10804572	A	G	0.1	0.98	TMED1	3_prime_UTR_variant	-	0.01	-0.252
rs7254270	chr19	11164469	A	!A	13.94	0.99	KANK2	intron_variant	-	0.01	0.023
chr19:10745308:I	chr19	10745308	T	TA	4.88	1	DNM2	intron_variant	-	0.01	0.036
chr19:11200659:S	chr19	11200659	T	C	0.04	0.95	DOCK6	missense_variant	NP_065863.2:p.Arg924His	0.01	0.376
rs182668024	chr19	10745309	T	A	4.92	0.99	DNM2	intron_variant	-	0.01	0.036
chr19:10843781:S	chr19	10843781	A	G	0.49	0.95	CARM1	intron_variant	-	0.01	-0.116
rs755238	chr19	11165498	T	C	9.27	0.99	KANK2	synonymous_variant	NM_001136191.2:c.258G>A(p.=),NM_015493.6:c.258G>A(p.=)	0.01	0.027
rs77444625	chr19	10655253	T	A	0.1	0.91	ILF3	intron_variant	-	0.01	-0.263
chr19:11151630:S	chr19	11151630	A	G	0.11	0.91	KANK2	intron_variant	-	0.01	0.266
chr19:10742611:I	chr19	10742611	G	GGT	0.3	1	DNM2	intron_variant	-	0.01	-0.145
chr19:10742618:S	chr19	10742618	T	G	0.3	1	DNM2	intron_variant	-	0.01	-0.145
chr19:11538106:S	chr19	11538106	C	G	0.11	0.91	-	-	-	0.01	-0.26
rs58019693	chr19	11016735	A	G	3.6	0.99	SMARCA4	intron_variant	-	0.01	0.042
rs311776	chr19	11434467	A	T	6.3	0.99	ELAVL3	intron_variant	-	0.01	0.032
chr19:11108004:0:T	chr19	11108004	T	!T	25.1	0.92	LDLR	downstream_gene_variant	-	0.011	-0.019
chr19:11487126:S	chr19	11487126	A	G	0.14	0.91	ECSIT	intron_variant	-	0.011	-0.224
chr19:11279047:S	chr19	11279047	T	C	0.15	0.99	TSPAN16	intron_variant	-	0.011	-0.202
rs78532283	chr19	11353060	C	A	2.32	0.96	EPOR	intron_variant	-	0.011	-0.054
rs79872513	chr19	11339542	G	A	2.94	1	LPPR2	downstream_gene_variant	-	0.011	0.046
rs112446030	chr19	10923753	A	G	3.58	0.99	-	-	-	0.011	-0.042
chr19:11216299:S	chr19	11216299	A	G	0.39	0.94	DOCK6	intron_variant	-	0.011	0.128
chr19:10718409:I	chr19	10718409	TG	T	26.46	0.99	DNM2	intron_variant	-	0.011	-0.018
rs12974306	chr19	10691281	G	T	44.09	1	DNM2	intron_variant	-	0.011	-0.016
chr19:11527978:S	chr19	11527978	T	C	0.08	0.93	ELOF1	intron_variant	-	0.011	-0.292
rs118081085	chr19	11280844	T	C	3.55	0.99	TSPAN16	intron_variant	-	0.011	0.042
rs57428466	chr19	10727297	T	C	1.43	1	DNM2	intron_variant	-	0.011	0.065
chr19:11514412:S	chr19	11514412	G	A	0.41	0.93	CNN1	intron_variant	-	0.011	0.126
rs117523171	chr19	11123297	A	!A	2.08	0.98	SPC24	intron_variant	-	0.011	0.055
chr19:11518883:I	chr19	11518883	CG	C	0.07	0.94	CNN1	intron_variant	-	0.011	-0.314
rs192390193	chr19	11082487	A	G	0.13	0.99	LDLR	intron_variant	-	0.011	0.229
rs12976810	chr19	11166886	G	C	9.46	0.99	KANK2	intron_variant	-	0.011	0.026
chr19:11506465:I	chr19	11506465	AGG	A	1.21	0.92	CNN1	upstream_gene_variant	-	0.011	0.073
rs12985613	chr19	10579426	A	!A	2.02	0.92	SLC44A2	intron_variant	-	0.011	0.057
chr19:11324623:I	chr19	11324623	C	CCAAAAA	2.68	0.98	CCDC159	intron_variant	-	0.011	0.048
rs2229531	chr19	11548195	T	C	10.68	0.99	ACP5	missense_variant	NP_001104504.1:p.Val200Met,NP_001104505.1:p.Val200Met,NP_001104506.1:p.Val200Met,NP_001602.1:p.Val20...	0.011	-0.025
rs111582891	chr19	11551795	A	G	12.57	0.99	ACP5	upstream_gene_variant	-	0.011	0.023
rs61745773	chr19	11346392	T	C	1.14	0.97	SWSAP1	5_prime_UTR_variant	-	0.012	-0.075
rs139798602	chr19	11554871	T	C	11.91	1	ACP5	upstream_gene_variant	-	0.012	-0.024
rs192060125	chr19	11368367	A	G	2.3	0.96	RGL3	intron_variant	-	0.012	-0.053
rs149642807	chr19	11544849	A	G	10.81	0.99	ACP5	downstream_gene_variant	-	0.012	-0.025
rs76639504	chr19	11549889	T	A	10.73	0.99	ACP5	intron_variant	-	0.012	-0.025
rs61744781	chr19	11430397	A	G	6.38	1	ELAVL3	synonymous_variant	NM_001420.3:c.363C>T(p.=),NM_032281.2:c.363C>T(p.=)	0.012	-0.032
rs111816320	chr19	11312248	A	G	5.75	0.99	RAB3D	upstream_gene_variant	-	0.012	0.033
chr19:11111300:S	chr19	11111300	G	C	0.07	1	-	-	-	0.012	-0.293
rs7249669	chr19	11163904	A	G	6.53	1	KANK2	intron_variant	-	0.012	0.031
rs192973783	chr19	11546235	T	C	0.1	0.92	ACP5	downstream_gene_variant	-	0.012	0.27
rs188295495	chr19	10742946	A	G	0.29	0.96	DNM2	intron_variant	-	0.012	-0.145
chr19:10845815:S	chr19	10845815	G	A	0.74	1	CARM1	intron_variant	-	0.012	0.088
rs6511739	chr19	11558411	C	G	12.58	0.99	-	-	-	0.012	0.023
rs17304534	chr19	11001703	C	T	31.43	1	SMARCA4	intron_variant	-	0.012	-0.017
rs146559752	chr19	11125537	C	A	3.32	0.97	SPC24	intron_variant	-	0.012	0.043
rs36218923	chr19	11060486	T	C	0.27	0.95	LDLR	upstream_gene_variant	-	0.012	0.147
chr19:10970179:0:CTTTT	chr19	10970179	CTTTT	!CTTTT	4.75	0.96	SMARCA4	intron_variant	-	0.012	0.037
rs138298629	chr19	10727425	T	C	0.17	0.97	DNM2	intron_variant	-	0.012	-0.19
rs55872347	chr19	11015527	A	G	3.6	1	SMARCA4	intron_variant	-	0.012	0.041
rs448743	chr19	11303811	C	T	12.93	1	RAB3D	intron_variant	-	0.012	0.023
rs11672123	chr19	11055823	A	G	6.31	0.99	-	-	-	0.012	-0.032
rs113278289	chr19	11309611	C	T	5.76	0.99	RAB3D	intron_variant	-	0.012	0.033
chr19:11233605:S	chr19	11233605	T	C	0.63	0.98	DOCK6	intron_variant	-	0.012	0.098
rs139198665	chr19	11145392	T	C	4.2	0.98	KANK2	intron_variant	-	0.012	0.038
chr19:11228185:S	chr19	11228185	A	T	0.64	0.99	DOCK6	intron_variant	-	0.013	0.096
rs190752888	chr19	11016953	A	G	0.57	0.97	SMARCA4	intron_variant	-	0.013	0.102
rs45450094	chr19	11407475	T	C	0.41	0.98	PRKCSH	5_prime_UTR_variant	-	0.013	-0.122
chr19:11210374:I	chr19	11210374	T	TC	0.61	0.98	DOCK6	intron_variant	-	0.013	-0.099
chr19:11172386:S	chr19	11172386	A	G	1.24	0.99	DOCK6	splice_region_variant	-	0.013	0.07
rs12972022	chr19	11164422	A	G	9.4	0.99	KANK2	intron_variant	-	0.013	0.026
rs34411473	chr19	11161862	A	G	9.46	1	KANK2	intron_variant	-	0.013	0.026
rs12979370	chr19	11163752	C	G	9.48	1	KANK2	intron_variant	-	0.013	0.026
chr19:10758978:0:CAA	chr19	10758978	CAA	!CAA	0.37	0.96	DNM2	intron_variant	-	0.013	-0.13
rs35949302	chr19	11464321	G	A	25.19	0.97	ZNF653	intron_variant	-	0.013	0.018
chr19:10855699:S	chr19	10855699	G	T	0.59	0.99	CARM1	intron_variant	-	0.013	0.098
rs74747135	chr19	11551023	T	G	10.76	0.99	ACP5	upstream_gene_variant	-	0.013	-0.024
rs113783985	chr19	11300140	T	C	0.71	0.99	RAB3D	intron_variant	-	0.013	0.092
rs13345127	chr19	10977266	T	C	11.77	1	SMARCA4	intron_variant	-	0.013	0.024
chr19:10760893:S	chr19	10760893	G	C	0.63	0.99	DNM2	intron_variant	-	0.013	-0.097
rs182400216	chr19	10707498	A	C	0.52	0.99	DNM2	intron_variant	-	0.013	-0.106
chr19:11509297:0:AAATAATAAT	chr19	11509297	AAATAATAAT	!AAATAATAAT	14.94	0.92	CNN1	upstream_gene_variant	-	0.013	-0.022
rs148197108	chr19	11419471	A	G	0.97	0.98	PRKCSH	intron_variant	-	0.013	0.078
chr19:11468376:S	chr19	11468376	G	T	0.41	0.98	ZNF653	intron_variant	-	0.014	0.117
rs78023425	chr19	11550957	A	G	11.79	0.99	ACP5	upstream_gene_variant	-	0.014	-0.023
rs2075021	chr19	10997215	G	C	31.39	1	SMARCA4	intron_variant	-	0.014	-0.016
chr19:10935065:I	chr19	10935065	A	AAAG	3.16	0.91	SMARCA4	intron_variant	-	0.014	0.045
rs2072382	chr19	11013650	T	C	3.6	1	SMARCA4	intron_variant	-	0.014	0.04
rs112072519	chr19	11294004	A	T	0.71	0.99	RAB3D	3_prime_UTR_variant	-	0.014	0.091
rs8616	chr19	11422629	C	T	7.6	0.99	PRKCSH	3_prime_UTR_variant	-	0.014	-0.029
chr19:11128858:0:C	chr19	11128858	C	!C	1.7	0.91	SPC24	upstream_gene_variant	-	0.014	0.061
chr19:10847846:S	chr19	10847846	T	C	0.63	0.99	CARM1	intron_variant	-	0.014	-0.097
chr19:11141249:S	chr19	11141249	T	C	0.84	0.95	KANK2	intron_variant	-	0.014	0.083
rs189685502	chr19	10691851	T	G	0.52	0.99	DNM2	intron_variant	-	0.014	-0.106
chr19:11132071:S	chr19	11132071	C	T	0.93	0.98	SPC24	upstream_gene_variant	-	0.014	0.079
chr19:11432824:0:CAAAA	chr19	11432824	CAAAA	!CAAAA	4.19	0.95	ELAVL3	intron_variant	-	0.014	0.038
rs74784484	chr19	11559176	CAA	!CAA	11.85	0.99	-	-	-	0.015	-0.023
rs66583038	chr19	10718410	G	!G	3.57	0.96	DNM2	intron_variant	-	0.015	0.041
rs311774	chr19	11434772	A	G	4.81	0.99	ELAVL3	intron_variant	-	0.015	0.035
chr19:11496526:S	chr19	11496526	A	G	0.44	0.97	ECSIT	intron_variant	-	0.015	-0.115
rs2738461	chr19	11101794	T	C	24.61	1	LDLR	intron_variant	-	0.015	0.017
rs74761821	chr19	10588039	A	T	9.24	1	SLC44A2	intron_variant	-	0.015	0.026
rs10415061	chr19	11045324	C	T	5	0.99	-	-	-	0.015	0.034
rs12979363	chr19	11163744	A	G	9.5	1	KANK2	intron_variant	-	0.015	0.025
chr19:11131308:S	chr19	11131308	A	G	0.04	0.97	SPC24	upstream_gene_variant	-	0.015	-0.412
rs139991238	chr19	11413120	A	G	0.45	0.97	PRKCSH	missense_variant	NP_001001329.1:p.Arg139His,NP_002734.2:p.Arg139His	0.015	0.113
rs311779	chr19	11432090	G	A	5.26	0.98	ELAVL3	intron_variant	-	0.015	0.034
rs160841	chr19	11420158	G	A	7.8	1	PRKCSH	intron_variant	-	0.015	-0.028
rs460660	chr19	11408854	G	C	6.54	0.99	PRKCSH	intron_variant	-	0.015	-0.03
rs45565139	chr19	10991431	A	G	3.6	1	SMARCA4	intron_variant	-	0.015	0.04
rs456854	chr19	11408858	T	G	7.88	0.99	PRKCSH	intron_variant	-	0.015	-0.028
rs192341592	chr19	11397306	T	A	0.98	0.98	CCDC151	intron_variant	-	0.015	0.076
chr19:10593208:S	chr19	10593208	T	C	0.8	0.99	SLC44A2	intron_variant	-	0.015	0.084
chr19:11156050:I	chr19	11156050	TCAAAAA	T	27.22	0.98	KANK2	intron_variant	-	0.015	0.017
rs34090	chr19	11403548	T	A	7.14	0.99	CCDC151	intron_variant	-	0.015	-0.029
chr19:10773739:S	chr19	10773739	A	G	0.74	1	DNM2	intron_variant	-	0.015	0.086
rs141824811	chr19	10961462	G	A	0.95	1	SMARCA4	intron_variant	-	0.016	0.076
rs8101357	chr19	11421753	T	G	6.45	1	PRKCSH	intron_variant	-	0.016	-0.03
rs34092	chr19	11403191	C	T	8.51	0.99	CCDC151	intron_variant	-	0.016	-0.027
rs170172	chr19	11434961	G	A	4.81	1	ELAVL3	intron_variant	-	0.016	0.035
chr19:11146850:S	chr19	11146850	T	C	0.25	0.96	KANK2	intron_variant	-	0.016	0.15
chr19:11247320:0:CT	chr19	11247320	!CT	CT	33.86	0.91	-	-	-	0.016	-0.016
rs34091	chr19	11403361	A	T	7.17	0.99	CCDC151	intron_variant	-	0.016	-0.029
rs58486047	chr19	11004811	G	C	3.6	1	SMARCA4	intron_variant	-	0.016	0.039
rs8104020	chr19	10995694	C	T	3.6	1	SMARCA4	intron_variant	-	0.016	0.039
rs311778	chr19	11432287	G	C	4.82	1	ELAVL3	intron_variant	-	0.016	0.035
rs170173	chr19	11434943	C	G	4.81	1	ELAVL3	intron_variant	-	0.016	0.035
chr19:11496510:S	chr19	11496510	A	C	0.45	0.95	ECSIT	intron_variant	-	0.016	-0.114
rs144444958	chr19	11118155	G	A	0.9	0.94	SPC24	downstream_gene_variant	-	0.016	0.08
chr19:10740129:I	chr19	10740129	CA	C	0.75	0.98	DNM2	intron_variant	-	0.016	-0.086
rs4804551	chr19	10932560	T	G	29.52	0.93	SMARCA4	upstream_gene_variant	-	0.016	-0.017
rs145287726	chr19	11383354	T	G	0.4	0.97	RGL3	intron_variant	-	0.016	0.121
rs113931472	chr19	11435674	T	C	4.82	1	ELAVL3	intron_variant	-	0.016	0.034
chr19:11085339:S	chr19	11085339	C	G	0.15	0.97	LDLR	missense_variant	NP_000518.1:p.Gly496Ala,NP_001182727.1:p.Gly496Ala,NP_001182728.1:p.Gly455Ala,NP_001182729.1:p.Gly32...	0.016	0.195
rs192847	chr19	11433717	A	G	4.81	1	ELAVL3	intron_variant	-	0.016	0.034
rs60768408	chr19	11008612	T	C	3.6	1	SMARCA4	intron_variant	-	0.016	0.039
chr19:10575911:S	chr19	10575911	G	A	0.13	1	SLC44A2	intron_variant	-	0.016	0.199
chr19:11437162:I	chr19	11437162	C	CGT	4.78	0.99	ELAVL3	intron_variant	-	0.016	0.035
rs34803265	chr19	11479630	A	G	5.38	0.97	ECSIT	missense_variant	NP_001135937.1:p.Arg64Cys,NP_057665.2:p.Arg278Cys	0.016	0.033
rs79983076	chr19	11521887	G	C	2.3	0.97	CNN1	3_prime_UTR_variant	-	0.016	0.05
chr19:10637853:S	chr19	10637853	G	T	0.51	1	ILF3	intron_variant	-	0.016	-0.103
rs28440978	chr19	11429422	T	C	6.37	0.99	ELAVL3	intron_variant	-	0.016	-0.03
rs7247905	chr19	11096337	A	G	1.63	1	LDLR	intron_variant	-	0.016	-0.058
rs188527368	chr19	10715435	A	G	3.09	1	DNM2	intron_variant	-	0.017	0.042
rs143571309	chr19	10703261	A	C	3.12	0.99	DNM2	intron_variant	-	0.017	0.042
rs147275653	chr19	11324882	C	T	1.47	0.97	CCDC159	intron_variant	-	0.017	-0.063
rs73500673	chr19	10999292	G	A	3.6	1	SMARCA4	intron_variant	-	0.017	0.039
rs72995047	chr19	11552979	G	A	8.54	0.99	ACP5	upstream_gene_variant	-	0.017	0.026
rs144444958	chr19	11118155	AG	A	0.91	0.92	SPC24	downstream_gene_variant	-	0.017	0.08
chr19:11422289:I	chr19	11422289	CA	C	6.56	0.97	PRKCSH	intron_variant	-	0.017	-0.03
chr19:10680236:S	chr19	10680236	T	C	0.35	1	QTRT1	intron_variant	-	0.017	-0.126
chr19:11174181:S	chr19	11174181	C	G	0.3	0.97	DOCK6	intron_variant	-	0.017	0.136
chr19:10946359:I	chr19	10946359	A	ATATATATTTTTTTTTT	2.42	0.9	SMARCA4	intron_variant	-	0.017	0.05
chr19:10598006:S	chr19	10598006	T	C	0.51	1	SLC44A2	intron_variant	-	0.017	-0.103
chr19:10746343:S	chr19	10746343	T	C	0.78	1	DNM2	intron_variant	-	0.017	0.082
chr19:10840736:S	chr19	10840736	C	G	0.07	0.98	C19orf38	intron_variant	-	0.017	-0.283
rs142146862	chr19	10939728	T	C	3.94	1	SMARCA4	intron_variant	-	0.017	0.037
rs116917543	chr19	11357130	C	A	2.98	1	EPOR	upstream_gene_variant	-	0.017	0.043
rs34089	chr19	11403662	G	A	8.53	0.99	CCDC151	intron_variant	-	0.017	-0.026
rs17719234	chr19	11359214	G	A	2.99	1	EPOR	upstream_gene_variant	-	0.017	0.043
chr19:10563496:S	chr19	10563496	G	C	0.07	0.97	AP1M2	upstream_gene_variant	-	0.017	-0.276
chr19:10888942:S	chr19	10888942	T	C	0.16	0.97	CARM1	intron_variant	-	0.017	0.18
rs141474617	chr19	11298168	C	A	1.12	0.97	RAB3D,TSPAN16	intron_variant	-	0.018	-0.072
chr19:11100701:0:CAA	chr19	11100701	!CAA	CAA	26.08	0.91	LDLR	intron_variant	-	0.018	-0.017
rs78038266	chr19	11007066	C	T	3.6	1	SMARCA4	intron_variant	-	0.018	0.039
rs8100828	chr19	11045104	T	C	4.18	1	-	-	-	0.018	0.036
chr19:11265001:S	chr19	11265001	A	G	0.5	0.98	TSPAN16	upstream_gene_variant	-	0.018	-0.104
chr19:11082480:S	chr19	11082480	G	C	0.04	0.98	LDLR	intron_variant	-	0.018	0.347
rs311782	chr19	11431245	G	A	4.8	1	ELAVL3	intron_variant	-	0.018	0.034
rs182085555	chr19	11071116	C	T	0.72	0.98	LDLR	intron_variant	-	0.018	0.086
chr19:11538253:S	chr19	11538253	C	A	0.65	0.98	-	-	-	0.018	-0.091
rs34285220	chr19	11045260	T	C	4.22	0.99	-	-	-	0.018	0.036
chr19:11040064:S	chr19	11040064	C	T	0.16	0.92	-	-	-	0.018	0.182
chr19:11380275:0:AG	chr19	11380275	AG	!AG	2.76	0.98	RGL3	intron_variant	-	0.018	0.045
rs149409221	chr19	10572393	G	A	0.75	0.99	SLC44A2	upstream_gene_variant	-	0.018	-0.084
rs11671597	chr19	11439334	C	T	4.83	1	ELAVL3	intron_variant	-	0.018	0.034
chr19:10874894:S	chr19	10874894	T	G	0.06	0.97	CARM1	intron_variant	-	0.018	-0.309
rs76372455	chr19	10710506	A	G	3.1	0.99	DNM2	intron_variant	-	0.018	0.042
chr19:11037597:S	chr19	11037597	G	A	0.17	0.97	SMARCA4	downstream_gene_variant	-	0.018	0.178
rs142846953	chr19	11121682	A	G	0.13	0.99	SPC24	intron_variant	-	0.018	0.216
rs311783	chr19	11430934	A	T	4.8	1	ELAVL3	intron_variant	-	0.018	0.034
chr19:11487019:S	chr19	11487019	T	C	3.85	0.96	ECSIT	intron_variant	-	0.018	0.038
chr19:10824641:S	chr19	10824641	T	C	0.06	0.97	C19orf38	intron_variant	-	0.018	-0.309
rs79915079	chr19	11090066	A	G	1.6	1	LDLR	intron_variant	-	0.018	-0.057
rs512192	chr19	11438957	A	G	4.83	1	ELAVL3	intron_variant	-	0.018	0.034
rs2738456	chr19	11097804	C	T	34.25	1	LDLR	intron_variant	-	0.019	-0.015
rs311780	chr19	11431910	A	G	4.77	0.99	ELAVL3	intron_variant	-	0.019	0.034
chr19:10961008:S	chr19	10961008	T	C	0.16	0.99	SMARCA4	synonymous_variant	NM_001128844.1:c.1134C>T(p.=),NM_001128845.1:c.1134C>T(p.=),NM_001128846.1:c.1134C>T(p.=),NM_0011288...	0.019	0.178
chr19:10749695:0:TTTTATTTATTTA	chr19	10749695	TTTTATTTATTTA	!TTTTATTTATTTA	12.34	0.96	DNM2	intron_variant	-	0.019	-0.022
chr19:11437073:S	chr19	11437073	A	G	4.76	0.99	ELAVL3	intron_variant	-	0.019	0.034
rs34088	chr19	11404464	C	T	7.2	0.99	CCDC151	intron_variant	-	0.019	-0.028
chr19:11437166:S	chr19	11437166	T	C	4.51	0.97	ELAVL3	intron_variant	-	0.019	0.035
rs11085754	chr19	10989596	G	A	31.53	1	SMARCA4	intron_variant	-	0.019	-0.015
rs184432990	chr19	10715519	A	C	3.02	1	DNM2	intron_variant	-	0.019	0.042
chr19:11287762:0:GGTGTGTGTGTGTGT	chr19	11287762	GGTGTGTGTGTGTGT	!GGTGTGTGTGTGTGT	10.52	0.94	TSPAN16	intron_variant	-	0.019	0.024
rs11539250	chr19	11525425	CT	C	5.18	0.93	ELOF1	3_prime_UTR_variant	-	0.019	-0.033
rs311785	chr19	11429529	C	!C	4.74	0.99	ELAVL3	intron_variant	-	0.019	0.034
chr19:11245264:0:TTTCCTTCCTTCCTTCCTTCCTTCCTTCC	chr19	11245264	!TTTCCTTCCTTCCTTCCTTCCTTCCTTCC	TTTCCTTCCTTCCTTCCTTCCTTCCTTCC	38.66	0.98	-	-	-	0.019	-0.015
rs72995011	chr19	11521926	A	G	1.12	0.93	CNN1	3_prime_UTR_variant	-	0.02	0.071
rs187477468	chr19	11181068	G	A	0.05	0.92	DOCK6	intron_variant	-	0.02	-0.32
chr19:11505049:0:TTTTATTTATTTA	chr19	11505049	TTTTATTTATTTA	!TTTTATTTATTTA	41.83	0.93	ECSIT	upstream_gene_variant	-	0.02	0.015
chr19:11204155:S	chr19	11204155	G	C	0.05	0.92	DOCK6	intron_variant	-	0.02	-0.32
rs77114837	chr19	10761969	TTTTGTTTG	!TTTTGTTTG	0.62	0.98	DNM2	intron_variant	-	0.02	-0.092
chr19:11155208:I	chr19	11155208	A	AGGCT	0.45	0.99	KANK2	intron_variant	-	0.02	0.105
rs28729258	chr19	10755375	T	A	10.61	0.94	DNM2	intron_variant	-	0.02	-0.024
rs11880408	chr19	10790774	G	A	3.77	1	DNM2	intron_variant	-	0.02	0.037
rs7188	chr19	11136139	C	A	28.11	1	KANK2	3_prime_UTR_variant	-	0.02	0.016
rs2738458	chr19	11098296	C	T	34.27	1	LDLR	intron_variant	-	0.02	-0.015
rs45463397	chr19	11005702	T	C	0.61	0.98	SMARCA4	intron_variant	-	0.02	0.091
chr19:10648140:S	chr19	10648140	A	T	0.13	0.93	ILF3	intron_variant	-	0.02	0.191
rs7187	chr19	11136258	G	A	28.12	1	KANK2	3_prime_UTR_variant	-	0.02	0.016
rs147540853	chr19	11109104	A	G	1.62	1	LDLR	downstream_gene_variant	-	0.02	-0.056
chr19:10697861:I	chr19	10697861	CCGCAG	C	2.3	0.9	DNM2	intron_variant	-	0.02	0.05
chr19:10875240:0:C	chr19	10875240	C	!C	1.99	0.98	CARM1	intron_variant	-	0.02	0.051
chr19:10946358:I	chr19	10946358	T	TATATATA	1.67	0.93	SMARCA4	intron_variant	-	0.021	0.057
chr19:11136386:0:T	chr19	11136386	T	!T	27.95	0.99	KANK2	3_prime_UTR_variant	-	0.021	0.016
rs137992968	chr19	11100696	T	C	1.62	1	LDLR	intron_variant	-	0.021	-0.056
rs117458588	chr19	11267737	T	C	2.38	1	TSPAN16	upstream_gene_variant	-	0.021	0.047
rs137979204	chr19	11269951	T	C	0.29	0.97	TSPAN16	missense_variant	NP_036598.1:p.Thr68Met	0.021	0.135
rs7249753	chr19	11053226	C	T	4.76	1	-	-	-	0.021	0.033
rs115922170	chr19	10908781	G	T	2.08	0.98	-	-	-	0.021	0.05
rs3185010	chr19	11136842	A	G	28.09	1	KANK2	3_prime_UTR_variant	-	0.021	0.016
rs117210556	chr19	10987197	C	T	7.12	1	SMARCA4	intron_variant	-	0.021	0.028
rs10417617	chr19	11134556	C	A	28.1	1	KANK2	downstream_gene_variant	-	0.021	0.016
rs74257940	chr19	11075475	G	T	0.2	0.93	LDLR	intron_variant	-	0.021	0.161
rs12462554	chr19	11134552	C	A	28.13	1	KANK2	downstream_gene_variant	-	0.021	0.016
[truncated: 489 more rows]
