# Supplementary material for: A Splice Region Variant in LDLR Lowers Non-high Density Lipoprotein Cholesterol and Protects against Coronary Artery Disease
Source: PLoS Genet. 2015 Sep 1;11(9):e1005379. doi: 10.1371/journal.pgen.1005379 (PMC4556698; doi:10.1371/journal.pgen.1005379)
Supplement: S5 Table — aResults presented are for rs6511720-T (r2 = 0.96 with rs17248720-T in Europeans in the 1000G Phase 3 data). bAll replication samples combined for each trait. cReplication samples combined with Icelandic samples, # non-HDL-C = 139,385, # TG = 100,350, # HDL = 139,753. d = effect β in units of standardized distribution (SD) given with respect to allele T for rs17248720, allele A for rs72658867 and allele T for rs17248748. eeffect in mmol/l is given with respect to allele T for rs17248720, allele A for rs72658867 and allele T for rs17248748. feffect in % change is given with respect to allele T for rs17248720, allele A for rs72658867 and allele T for rs17248748. g P-value for a test of heterogeneity in the combined effect estimate. (XLSX) [file pgen.1005379.s012.xlsx]

## Sheet: Sheet1
	S5 Table. Association of LDLR sequence variants with non-HDL-C, TG and HDL-C in Iceland, Denmark, Netherlands and Iran.
			non-HDL-C (mmol/l)												TG (% change)												HDL (mmol/l)
			unadjusted						adjustedg						unadjusted						adjustedg						unadjusted						adjustedg
	Cohort (#)	Allelic freq (%)	βd	Effecte	(95%CI)	P	Phetg		βd	Effecte	(95%CI)	P	Phetg		βd	Effectf	(95%CI)	P	Phetg		βd	Effectf	(95%CI)	P	Phetg		βd	Effecte	(95%CI)	P	Phetg		βd	Effecte	(95%CI)	P	Phetg
	Common variant rs17248720 -T:
	Iceland	8.8	-0.195	-0.23	(-0.26,-0.20)	2.6e-72			-0.206	-0.24	(-0.27,-0.22)	1.8e-80			-0.008	-0.4	(-1.6,0.8)	0.5			-0.009	-0.5	(-1.6,0.7)	0.44			0.008	0.004	(-0.007,0.014)	0.51			0.01	0.004	(-0.006,0.015)	0.41
	Denmark (6,121)a	9.16	-0.219	-0.25	(-0.32,-0.18)	4.4e-13			-0.224	-0.26	(-0.32,-0.19)	1.3e-13			-0.062	-3.4	(-6.5,-0.1)	0.041			-0.063	-3.4	(-6.6,-0.2)	0.038			0.03	0.012	(-0.011,0.036)	0.31			0.032	0.013	(-0.011,0.037)	0.28
	Netherlands (4,958)a	10.12	-0.119	-0.13	(-0.20,-0.06)	0.00028			-0.127	-0.14	(-0.20,-0.07)	0.00011			-0.001	0	(-3.2,3.2)	0.98			-0.003	-0.2	(-3.3,3.1)	0.92			0.007	0.002	(-0.020,0.025)	0.84			0.01	0.003	(-0.019,0.026)	0.76
	Iran (9,631)a	12.26	-0.2	-0.22	(-0.27,-0.18)	1.8e-24			-0.201	-0.22	(-0.27,-0.18)	1e-24			0.015	0.8	(-1.4,3.1)	0.46			0.015	0.8	(-1.4,3.1)	0.47			0.008	0.002	(-0.009,0.013)	0.67			0.007	0.002	(-0.009,0.013)	0.7
	Comb Replb		-0.188	-0.21	(-0.24,-0.18)	1.3e-37	0.054		-0.192	-0.21	(-0.24,-0.18)	7.2e-39	0.071		-0.007	-0.4	(-1.9,1.1)	0.63	0.11		-0.008	-0.4	(-2.0,1.2)	0.59	0.1		0.013	0.004	(-0.004,0.012)	0.37	0.81		0.014	0.004	(-0.004,0.012)	0.34	0.78
	Comb Allc		-0.193	-0.22	(-0.24,-0.20)	4.8e-106	0.11		-0.201	-0.23	(-0.25,-0.21)	3.9e-115	0.12		-0.008	-0.4	(-1.3,0.5)	0.4	0.21		-0.009	-0.5	(-1.4,0.5)	0.35	0.21		0.01	0.004	(-0.003,0.010)	0.28	0.92		0.012	0.004	(-0.002,0.011)	0.21	0.91
	Intronic variant rs17248748-T:
	Iceland	3.4	-0.085	-0.1	(-0.14,-0.06)	5.7e-07			-0.112	-0.13	(-0.17,-0.09)	5e-11			0.002	0.1	(-1.9,2.1)	0.92			0	0	(-1.9,1.9)	0.99			0.013	0.006	(-0.011,0.022)	0.5			0.015	0.007	(-0.009,0.023)	0.42
	Denmark (6,121)	1.73	-0.128	-0.15	(-0.30,0.01)	0.064			-0.142	-0.16	(-0.32,-0.01)	0.039			-0.049	-2.7	(-9.7,4.9)	0.48			-0.053	-2.9	(-9.9,4.7)	0.45			0.097	0.039	(-0.014,0.093)	0.15			0.1	0.041	(-0.013,0.094)	0.14
	Netherlands (4,958)	1.18	-0.173	-0.18	(-0.38,0.01)	0.061			-0.187	-0.2	(-0.39,-0.01)	0.042			-0.04	-2	(-10.4,7.2)	0.66			-0.042	-2.1	(-10.5,7.1)	0.65			0.102	0.035	(-0.027,0.098)	0.27			0.104	0.036	(-0.026,0.098)	0.26
	Iran (9,631)	0.44	0	0	(-0.20,0.20)	1			-0.033	-0.04	(-0.24,0.16)	0.71			-0.008	-0.4	(-10.1,10.3)	0.93			-0.005	-0.3	(-10.0,10.5)	0.96			-0.084	-0.024	(-0.075,0.026)	0.35			-0.083	-0.024	(-0.074,0.027)	0.35
	Comb Replb		-0.106	-0.12	(-0.22,-0.01)	0.026	0.37		-0.125	-0.14	(-0.24,-0.04)	0.0082	0.46		-0.036	-1.9	(-6.8,3.2)	0.45	0.94		-0.038	-2	(-6.8,3.1)	0.43	0.92		0.049	0.013	(-0.011,0.038)	0.29	0.22		0.052	0.014	(-0.010,0.038)	0.26	0.21
	Comb Allc		-0.087	-0.1	(-0.14,-0.07)	4.8e-08	0.55		-0.114	-0.13	(-0.17,-0.10)	1.3e-12	0.66		-0.004	-0.2	(-1.9,1.6)	0.84	0.88		-0.005	-0.2	(-1.9,1.5)	0.78	0.87		0.018	0.007	(-0.007,0.021)	0.3	0.31		0.02	0.008	(-0.005,0.022)	0.24	0.3
	Splice region variant rs72658867-A:
	Iceland	2.2	-0.355	-0.42	(-0.47,-0.37)	5.2e-63			-0.375	-0.44	(-0.49,-0.39)	2e-70			-0.035	-1.8	(-3.9,0.4)	0.11			-0.036	-1.8	(-4.0,0.4)	0.1			-0.066	0.029	(0.009,0.049)	0.0042			0.068	0.03	(0.010,0.050)	0.0035
	Denmark (6,121)	1.18	-0.299	-0.34	(-0.52,-0.16)	0.00029			-0.32	-0.36	(-0.55,-0.18)	0.0001			-0.047	-2.5	(-10.9,6.6)	0.57			-0.053	-2.9	(-11.2,6.2)	0.52			0.118	0.048	(-0.016,0.112)	0.14			0.122	0.05	(-0.014,0.114)	0.13
	Netherlands (4,958)	0.82	-0.541	-0.58	(-0.81,-0.34)	1.8e-06			-0.558	-0.6	(-0.83,-0.36)	8.1e-07			-0.2	-9.5	(-18.9,1.0)	0.075			-0.201	-9.6	(-19.0,1.0)	0.074			0.2	0.069	(-0.007,0.146)	0.076			0.202	0.07	(-0.006,0.147)	0.073
	Iran (9,631)	0.43	-0.284	-0.32	(-0.52,-0.11)	0.0024			-0.296	-0.33	(-0.54,-0.13)	0.0014			-0.091	-4.9	(-14.4,5.6)	0.35			-0.09	-4.9	(-14.3,5.7)	0.35			-0.004	-0.001	(-0.053,0.050)	0.96			-0.004	-0.001	(-0.053,0.051)	0.97
	Comb Replb		-0.349	-0.39	(-0.51,-0.27)	1.2e-10	0.15		-0.366	-0.41	(-0.53,-0.29)	1.2e-11	0.15		-0.098	-5.2	(-10.7,0.5)	0.075	0.54		-0.1	-5.4	(-10.8,0.4)	0.068	0.56		0.095	0.029	(-0.003,0.061)	0.074	0.35		0.098	0.03	(-0.002,0.062)	0.066	0.34
	Comb Allc		-0.354	-0.41	(-0.46,-0.37)	2.1e-71	0.29		-0.374	-0.44	(-0.48,-0.39)	1.1e-80	0.28		-0.043	-2.2	(-4.3,-0.2)	0.032	0.5		-0.045	-2.3	(-4.3,-0.3)	0.028	0.51		0.071	0.029	(0.012,0.046)	0.00083	0.5		0.073	0.03	(0.013,0.047)	0.00063	0.49
		aResults presented are for rs6511720-T (r2= 0.96 with rs17248720-T in Europeans in the 1000G Phase 3 data)
		bAll replication samples combined for each trait
		cReplication samples combined with Icelandic samples, , # non-HDL= 139,385, # TG=100,350, # HDL=139,753
		d=effect β in units of standardized distribution (SD) given with respect to allele T for rs17248720, allele A for rs72658867 and allele T for rs17248748
		eeffect in mmol/l is given with respect to allele T for rs17248720, allele A for rs72658867 and allele T for rs17248748
		feffect in % change is given with respect to allele T for rs17248720, allele A for rs72658867 and allele T for rs17248748
		gP-value for a test of heterogeneity in the combined effect estimate.
